# Supplementary material for: MSEA: detection and quantification of mutation hotspots through mutation set enrichment analysis
Source: Genome Biol. 2014 Oct 28;15(10):489. doi: 10.1186/s13059-014-0489-9 (PMC4226881; doi:10.1186/s13059-014-0489-9)
Supplement: Additional file 2: Table S4. — Detailed information for 183 Mis-CGC genes. [file 13059_2014_489_MOESM2_ESM.xlsx]

## Sheet: cancer_gene_census.12042013.mis
Symbol	Name	GeneID	Chr	Chr Band	Cancer Somatic Mut	Cancer Germline Mut	Tumour Types (Somatic Mutations)	Tumour Types (Germline Mutations)	Cancer Syndrome	Tissue Type	Cancer Molecular Genetics	Mutation Type	Translocation Partner	Other Germline Mut	Other Syndrome/Disease
ABL1	v-abl Abelson murine leukemia viral oncogene homolog 1	25	9	9q34.1	yes		CML, ALL, T-ALL			L	Dom	T, Mis	BCR, ETV6, NUP214
AKT1	v-akt murine thymoma viral oncogene homolog 1	207	14	14q32.32	yes		breast, colorectal, ovarian, NSCLC			E	Dom	Mis
ALK	anaplastic lymphoma kinase (Ki-1)	238	2	2p23	yes	yes	ALCL, NSCLC, neuroblastoma	neuroblastoma	familial neuroblastoma	L, E, M	Dom	T, Mis, A	NPM1, TPM3, TFG, TPM4, ATIC, CLTC, MSN, ALO17, CARS, EML4, KIF5B, C2orf22
APC	adenomatous polyposis of the colon gene	324	5	5q21	yes	yes	colorectal, pancreatic, desmoid, hepatoblastoma, glioma, other CNS	colorectal, pancreatic, desmoid, hepatoblastoma, glioma, other CNS	adenomatous polyposis coli; Turcot syndrome	E, M, O	Rec	D, Mis, N, F, S
ARID1A	AT rich interactive domain 1A (SWI-like)	8289	1	1p35.3	yes		clear cell ovarian carcinoma, RCC			E	Rec	Mis, N, F, S, D
ASXL1	additional sex combs like 1	171023	20	20q11.1	yes		MDS, CMML			L	Rec	F, N, Mis
ATM	ataxia telangiectasia mutated	472	11	11q22.3	yes	yes	T-PLL	leukaemia, lymphoma, medulloblastoma, glioma	ataxia-telangiectasia	L, O	Rec	D, Mis, N, F, S
ATRX	alpha thalassemia/mental retardation syndrome X-linked	546	X	Xq21.1	yes		Pancreatic neuroendocrine tumours, paediatric GBM			E	Rec	Mis, F, N		yes	ATR-X (alpha thalassemia/mental retardation) syndrome
AXIN1	axin 1	8312	16	16p13.3	yes	yes	colorectal, endometrial, prostate and hepatocellular carcinomas, hepatoblastoma, sporadic medulloblastoma			E, O	Rec	D, Mis, N, F, S
BAP1	BRCA1 associated protein-1 (ubiquitin carboxy-terminal hydrolase)	8314	3	3p21.31-p21.2	yes		uveal melanoma, breast, NSCLC, RCC	mesothelioma, uveal melanoma		E	Rec	N, Mis, F, S, O
BCL6	B-cell CLL/lymphoma 6	604	3	3q27	yes		NHL, CLL			L	Dom	T, Mis	IG loci, ZNFN1A1, LCP1, PIM1, TFRC, CIITA, NACA, HSPCB, HSPCA, HIST1H4I, IL21R, POU2AF1, ARHH, EIF4A2, SFRS3
BHD	folliculin, Birt-Hogg-Dube syndrome	201163	17	17p11.2		yes		renal, fibrofolliculomas, trichodiscomas	Birt-Hogg-Dube syndrome	E, M	Rec?	Mis. N, F
BLM	Bloom Syndrome	641	15	15q26.1		yes		leukaemia, lymphoma, skin squamous cell, other tumour types	Bloom syndrome	L, E	Rec	Mis, N, F
BMPR1A	bone morphogenetic protein receptor, type IA	657	10	10q22.3		yes		gastrointestinal polyps	juvenile polyposis	E	Rec	Mis, N, F
BRAF	v-raf murine sarcoma viral oncogene homolog B1	673	7	7q34	yes		melanoma, colorectal, papillary thyroid, borderline ovarian, NSCLC, cholangiocarcinoma, pilocytic astrocytoma			E	Dom	Mis, T, O	AKAP9, KIAA1549	yes	Cardio-facio-cutaneous syndrome
BRCA1	familial breast/ovarian cancer gene 1	672	17	17q21	yes	yes	ovarian	breast, ovarian	hereditary breast/ovarian cancer	E	Rec	D, Mis, N, F, S
BRCA2	familial breast/ovarian cancer gene 2	675	13	13q12	yes	yes	breast, ovarian, pancreatic	breast, ovarian, pancreatic, leukaemia (FANCB, FANCD1)	hereditary breast/ovarian cancer	L, E	Rec	D, Mis, N, F, S
BRIP1	BRCA1 interacting protein C-terminal helicase 1	83990	17	17q22		yes		AML, leukaemia, breast	Fanconi anaemia J, breast cancer susceptiblity	L, E	Rec	F, N, Mis
BUB1B	BUB1 budding uninhibited by benzimidazoles 1 homolog beta (yeast)	701	15	15q15		yes		rhabdomyosarcoma	mosaic variegated aneuploidy	M	Rec	Mis, N, F, S
CARD11	caspase recruitment domain family, member 11	84433	7	7p22	yes		DLBCL			L	Dom	Mis
CBL	Cas-Br-M (murine) ecotropic retroviral transforming	867	11	11q23.3	yes		AML, JMML, MDS			L	Dom, Rec	T, Mis S, O	MLL
CBLB	Cas-Br-M (murine) ecotropic retroviral transforming sequence b	868	3	3q13.11	yes		AML			L	Rec	Mis S
CD79B	CD79b molecule, immunoglobulin-associated beta	974	17	17q23	yes		DLBCL			L	Dom	Mis, O
CDH1	cadherin 1, type 1, E-cadherin (epithelial) (ECAD)	999	16	16q22.1	yes	yes	lobular breast, gastric	gastric	familial gastric carcinoma	E	Rec	Mis, N, F, S
CDK12	cyclin-dependent kinase 12	51755	17	17q12	yes		serous ovarian			E	Rec	Mis, N, F
CDK4	cyclin-dependent kinase 4	1019	12	12q14		yes		melanoma	familial malignant melanoma	E	Dom	Mis
CDKN2A	cyclin-dependent kinase inhibitor 2A (p16(INK4a)) gene	1029	9	9p21	yes	yes	melanoma, multiple other tumour types	melanoma, pancreatic	familial malignant melanoma	L, E, M, O	Rec	D, Mis, N, F, S
CEBPA	CCAAT/enhancer binding protein (C/EBP), alpha	1050	19	19q13.1	yes		AML, MDS			L	Dom	Mis, N, F
CIC	capicua homolog	23152	19	19q13.2	yes		oligodendroglioma, soft tissue sarcoma			O	Rec	Mis, F, S,T	DUX4
CNOT3	CCR4-NOT transcription complex subunit 3	4849	19	19q13.4	yes		T-ALL			L	Dom	Mis, N
COPEB	core promoter element binding protein (KLF6)	1316	10	10p15	yes		prostate, glioma			E, O	Rec	Mis, N
CREBBP	CREB binding protein (CBP)	1387	16	16p13.3	yes		ALL, AML, DLBCL, B-NHL			L	Dom/Rec	T, N, F, Mis, O	MLL, MORF, RUNXBP2	yes	Rubinstein-Taybi syndrome
CRLF2	cytokine receptor-like factor 2	64109	X,Y	Xp22.3; Yp11.3	yes		B-ALL, Downs associated ALL			L	Dom	Mis, T	P2RY8, IGH@
CTNNB1	catenin (cadherin-associated protein), beta 1	1499	3	3p22-p21.3	yes		colorectal, ovarian, hepatoblastoma, pleomorphic salivary gland adenoma, other tumour types			E, M, O	Dom	H, Mis, T	PLAG1
CYLD	familial cylindromatosis gene	1540	16	16q12-q13	yes	yes	cylindroma	cylindroma	familial cylindromatosis	E	Rec	Mis, N, F, S
DAXX	death-domain associated protein	1616	6	6p21.3	yes		pancreatic neuroendocrine tumour, paediatric glioblastoma			E	Rec	Mis, F, N
DDB2	damage-specific DNA binding protein 2	1643	11	11p12		yes		skin basal cell, skin squamous cell, melanoma	xeroderma pigmentosum (E)	E	Rec	Mis, N
DICER1	dicer 1, ribonuclease type III	23405	14	14q32.13	yes	yes	sex cord-stromal tumour, TGCT, embryonal rhabdomyosarcoma	pleuropulmonary blastoma	familial pleuropulmonary blastoma	E, M, O	Rec	Mis F, N
DNM2	dynamin 2	1785	19	19p13.2	yes		ETP ALL			L	Rec	F, N, Splice, Mis, O
DNMT3A	DNA (cytosine-5-)-methyltransferase 3 alpha	1788	2	2p23	yes		AML			L	Rec	Mis, F, N, S
ECT2L	epithelial cell transforming sequence 2 oncogene-like	345930	6	6q24.1	yes		ETP ALL			L	Rec	N, Splice, Mis
EGFR	epidermal growth factor receptor (erythroblastic leukemia viral (v-erb-b) oncogene homolog, avian)	1956	7	7p12.3-p12.1	yes	yes	glioma, NSCLC	NSCLC	familial lung cancer	E, O	Dom	A, O, Mis
EP300	300 kd E1A-Binding protein gene	2033	22	22q13	yes		colorectal, breast, pancreatic, AML, ALL, DLBCL			L, E	Rec	T, N, F, Mis, O	MLL, RUNXBP2
ERBB2	v-erb-b2 erythroblastic leukemia viral oncogene homolog 2, neuro/glioblastoma derived oncogene homolog (avian)	2064	17	17q21.1	yes		breast, ovarian, other tumour types, NSCLC, gastric			E	Dom	A, Mis, O
ERCC2	excision repair cross-complementing rodent repair deficiency, complementation group 2 (xeroderma pigmentosum D)	2068	19	19q13.2-q13.3		yes		skin basal cell, skin squamous cell, melanoma	xeroderma pigmentosum (D)	E	Rec	Mis, N, F, S
ERCC3	excision repair cross-complementing rodent repair deficiency, complementation group 3 (xeroderma pigmentosum group B complementing)	2071	2	2q21		yes		skin basal cell, skin squamous cell, melanoma	xeroderma pigmentosum (B)	E	Rec	Mis, S
ERCC4	excision repair cross-complementing rodent repair deficiency, complementation group 4	2072	16	16p13.3-p13.13		yes		skin basal cell, skin squamous cell, melanoma	xeroderma pigmentosum (F)	E	Rec	Mis, N, F
ERCC5	excision repair cross-complementing rodent repair deficiency, complementation group 5 (xeroderma pigmentosum, complementation group G (Cockayne syndrome))	2073	13	13q33		yes		skin basal cell, skin squamous cell, melanoma	xeroderma pigmentosum (G)	E	Rec	Mis, N, F
EXT1	multiple exostoses type 1 gene	2131	8	8q24.11-q24.13		yes		exostoses, osteosarcoma	multiple exostoses type 1	M	Rec	Mis, N, F, S
EXT2	multiple exostoses type 2 gene	2132	11	11p12-p11		yes		exostoses, osteosarcoma	multiple exostoses type 2	M	Rec	Mis, N, F, S
EZH2	enhancer of zeste homolog 2	2146	7	7q35-q36	yes		DLBCL			L	Rec?	Mis
FAM46C	family with sequence similarity 46, member C	54855	1	1p12	yes		MM			L	Rec	Mis, F, O
FANCA	Fanconi anemia, complementation group A	2175	16	16q24.3		yes		AML, leukaemia	Fanconi anaemia A	L	Rec	D, Mis, N, F, S
FANCC	Fanconi anemia, complementation group C	2176	9	9q22.3		yes		AML, leukaemia	Fanconi anaemia C	L	Rec	D, Mis, N, F, S
FANCD2	Fanconi anemia, complementation group D2	2177	3	3p26		yes		AML, leukaemia	Fanconi anaemia D2	L	Rec	D, Mis, N, F
FANCG	Fanconi anemia, complementation group G	2189	9	9p13		yes		AML, leukaemia	Fanconi anaemia G	L	Rec	Mis, N, F, S
FBXO11	F-box protein 11	80204	2	2p16.3	yes		DLBCL			L	Rec	Mis, F, D
FBXW7	F-box and WD-40 domain protein 7 (archipelago homolog, Drosophila)	55294	4	4q31.3	yes		colorectal, endometrial, T-ALL			E, L	Rec	Mis, N, D, F
FGFR2	fibroblast growth factor receptor 2	2263	10	10q26	yes		gastric, NSCLC, endometrial			E	Dom	Mis		yes	Crouzon, Pfeiffer, and Apert syndromes
FGFR3	fibroblast growth factor receptor 3	2261	4	4p16.3	yes		bladder, MM, T-cell lymphoma			L, E	Dom	Mis, T	IGH@, ETV6	yes	Hypochondroplasia, Thanatophoric dysplasia
FH	fumarate hydratase	2271	1	1q42.1		yes		leiomyomatosis, renal	hereditary leiomyomatosis and renal cell cancer	E, M	Rec	Mis, N, F
FLT3	fms-related tyrosine kinase 3	2322	13	13q12	yes		AML, ALL			L	Dom	Mis, O
FOXL2	forkhead box L2	668	3	3q23	yes		granulosa-cell tumour of the ovary			O	Dom	Mis		yes	Blepharophimosis, ptosis and epicanthus inversus Types I, II; Premature ovarian failure type III
GATA1	GATA binding protein 1 (globin transcription factor 1)	2623	X	Xp11.23	yes		megakaryoblastic leukaemia of Downs syndrome			L	Dom	Mis, F
GATA2	GATA binding protein 2	2624	3	3q21.3	yes		AML (CML blast transformation)			L	Dom	Mis
GNA11	guanine nucleotide binding protein (G protein), alpha 11 (Gq class)	2767	19	19p13.3	yes		uveal melanoma			E	Dom	Mis
GNAQ	guanine nucleotide binding protein (G protein), q polypeptide	2776	9	9q21	yes		uveal melanoma			E	Dom	Mis
GNAS	guanine nucleotide binding protein (G protein), alpha stimulating activity polypeptide 1	2778	20	20q13.2	yes		pituitary adenoma			E	Dom	Mis		yes	McCune-Albright syndrome; pseudohypoparathyroidism, type IA
GPC3	glypican 3	2719	X	Xq26.1		yes		Wilms tumour	Simpson-Golabi-Behmel syndrome	O	Rec/X	T, D, Mis, N, F, S
H3F3A	H3 histone, family 3A	3020	1	1q42.12	yes		glioma			O	Dom	Mis
HIST1H3B	histone cluster 1, H3b	3020	6	6p22.1	yes		glioma			O	Dom	Mis
HRAS	v-Ha-ras Harvey rat sarcoma viral oncogene homolog	3265	11	11p15.5	yes	yes	infrequent sarcomas, rare other tumour types	rhabdomyosarcoma, ganglioneuroblastoma, bladder	Costello syndrome	E, L, M	Dom	Mis
HRPT2	hyperparathyroidism 2	3279	1	1q21-q31	yes	yes	parathyroid adenoma	parathyroid adenoma, multiple ossifying jaw fibroma	hyperparathyroidism-jaw tumour syndrome	E, M	Rec	Mis, N, F
IDH1	isocitrate dehydrogenase 1 (NADP+), soluble	3417	2	2q33.3	yes		glioblastoma			O	Dom	Mis
IL7R	interleukin 7 receptor	3575	5	5p13	yes		ALL, ETP ALL			L	Dom	Mis, O		yes	Severe combined immune deficiency
JAK1	Janus kinase 1	3716	1	1p32.3-p31.3	yes		ALL			L	Dom	Mis
JAK2	Janus kinase 2	3717	9	9p24	yes		ALL, AML, MPD, CML			L	Dom	T, Mis, O	ETV6, PCM1, BCR
JAK3	Janus kinase 3	3718	19	19p13.1	yes		acute megakaryocytic leukaemia, ETP ALL			L	Dom	Mis
KCNJ5	potassium inwardly-rectifying channel, subfamily J, member 5	3762	11	11q24	yes	yes	adrenal	adrenal	Familial hyperaldosteronism type III	E		Mis		yes	Long QT syndrome
KDR	vascular endothelial growth factor receptor 2	3791	4	4q11-q12	yes		NSCLC, angiosarcoma			E	Dom	Mis
KIT	v-kit Hardy-Zuckerman 4 feline sarcoma viral oncogene homolog	3815	4	4q12	yes	yes	GIST, AML, TGCT, mastocytosis, mucosal melanoma	GIST, epithelioma	familial gastrointestinal stromal tumour	L, M, O, E	Dom	Mis, O		yes	Piebald trait
KLF4	Kruppel-like factor 4	9314	9	9q31	yes		meningioma			O	Dom	Mis
KRAS	v-Ki-ras2 Kirsten rat sarcoma 2 viral oncogene homolog	3845	12	12p12.1	yes		pancreatic, colorectal, lung, thyroid, AML, other tumour types			L, E, M, O	Dom	Mis
MADH4	Homolog of Drosophila Mothers Against Decapentaplegic 4 gene	4089	18	18q21.1	yes	yes	colorectal, pancreatic, small intestine	gastrointestinal polyp	juvenile polyposis	E	Rec	D, Mis, N, F
MAP2K1	mitogen-activated protein kinase kinase 1	5604	15	15q22.1-q22.33	yes		NSCLC, melanoma, colorectal			E	Dom	Mis			Cardiofaciocutaneous syndrome
MAP2K2	mitogen-activated protein kinase kinase 2	5605	19	19p13.3	yes		NSCLC, melanoma			E	Dom	Mis			Cardiofaciocutaneous syndrome
MAP2K4	mitogen-activated protein kinase kinase 4	6416	17	17p11.2	yes		pancreatic, breast, colorectal			E	Rec	D, Mis, N
MEN1	multiple endocrine neoplasia type 1 gene	4221	11	11q13	yes	yes	parathyroid tumours, pancreatic neuroendocrine tumour	parathyroid adenoma, pituitary adenoma, pancreatic islet cell, carcinoid	multiple endocrine neoplasia type 1	E	Rec	D, Mis, N, F, S
MET	met proto-oncogene (hepatocyte growth factor receptor)	4233	7	7q31	yes		papillary renal, head-neck squamous cell	papillary renal	familial papillary renal cancer	E	Dom	Mis
MLH1	E.coli MutL homolog gene	4292	3	3p21.3	yes	yes	colorectal, endometrial, ovarian, CNS	colorectal, endometrial, ovarian, CNS	hereditary non-polyposis colorectal cancer, Turcot syndrome	E, O	Rec	D, Mis, N, F, S
MLL2	myeloid/lymphoid or mixed-lineage leukemia 2	8085	12	12q12-q14	yes		medulloblastoma, renal			O, E	Rec	N, F, Mis
MPL	myeloproliferative leukemia virus oncogene, thrombopoietin receptor	4352	1	p34	yes	yes	MPD	MPD	familial essential thrombocythemia	L	Dom	Mis		yes	congenital amegakaryocytic thrombocytopenia
MSH2	mutS homolog 2 (E. coli)	4436	2	2p22-p21	yes	yes	colorectal, endometrial, ovarian	colorectal, endometrial, ovarian	hereditary non-polyposis colorectal cancer	E	Rec	D, Mis, N, F, S
MSH6	mutS homolog 6 (E. coli)	2956	2	2p16	yes	yes	colorectal	colorectal, endometrial, ovarian	hereditary non-polyposis colorectal cancer	E	Rec	Mis, N, F, S
MUTYH	mutY homolog (E. coli)	4595	1	1p34.3-1p32.1		yes		colorectal	adenomatous polyposis coli	E	Rec	Mis
MYD88	myeloid differentiation primary response gene (88)	4615	3	3p22	yes		ABC-DLBCL			L	Dom	Mis
NBS1	Nijmegen breakage syndrome 1 (nibrin)	4683	8	8q21		yes		NHL, glioma, medulloblastoma, rhabdomyosarcoma	Nijmegen breakage syndrome	L, E, M, O	Rec	Mis, N, F
NF1	neurofibromatosis type 1 gene	4763	17	17q12	yes	yes	neurofibroma, glioma	neurofibroma, glioma	neurofibromatosis type 1	O	Rec	D, Mis, N, F, S, O
NF2	neurofibromatosis type 2 gene	4771	22	22q12.2	yes	yes	meningioma, acoustic neuroma, renal	meningioma, acoustic neuroma	neurofibromatosis type 2	O	Rec	D, Mis, N, F, S, O
NFE2L2	nuclear factor (erythroid-derived 2)-like 2 (NRF2)	4780	2	2q31	yes		NSCLC, HNSCC			E	Dom	Mis
NOTCH1	Notch homolog 1, translocation-associated (Drosophila) (TAN1)	4851	9	9q34.3	yes		T-ALL			L	Dom	T, Mis, O	TRB@
NOTCH2	Notch homolog 2	4853	1	1p13-p11	yes		marginal zone lymphoma, DLBCL			L	Dom	N, F, Mis
NRAS	neuroblastoma RAS viral (v-ras) oncogene homolog	4893	1	1p13.2	yes		melanoma, MM, AML, thyroid			L, E	Dom	Mis
NT5C2	5'-nucleotidase, cytosolic II	22978	10	10q24.32	yes		relapse ALL			L		Mis
PALB2	partner and localizer of BRCA2	79728	16	16p12.1		yes		Wilms tumour, medulloblastoma, AML ,breast	Fanconi anaemia N, breast cancer susceptibility	L, O, E	Rec	F, N, Mis
PAX5	paired box gene 5 (B-cell lineage specific activator protein)	5079	9	9p13	yes		NHL, ALL, B-ALL			L	Dom	T, Mis, D, F, S	IGH@, ETV6, PML, FOXP1, ZNF521, ELN
PBRM1	polybromo 1	55193	3	3p21	yes		clear cell renal carcinoma, breast			E	Rec	Mis, N, F, S, D, O
PDGFRA	platelet-derived growth factor, alpha-receptor	5156	4	4q11-q13	yes		GIST, idiopathic hypereosinophilic syndrome, paediatric glioblastoma			L, M, O	Dom	Mis, O, T	FIP1L1
PHF6	PHD finger protein 6	84295	X	Xq26.3	yes		ETP ALL			L	Rec	F, N, Splice, Mis
PHOX2B	paired-like homeobox 2b	8929	4	4p12	yes	yes	neuroblastoma	neuroblastoma	familial neuroblastoma	O	Rec	Mis, F		yes	congenital central hypoventilation syndrome
PIK3CA	phosphoinositide-3-kinase, catalytic, alpha polypeptide	5290	3	3q26.3	yes		colorectal, gastric, glioblastoma, breast			E, O	Dom	Mis
PIK3R1	phosphoinositide-3-kinase, regulatory subunit 1 (alpha)	5295	5	5q13.1	yes		glioblastoma, ovarian, colorectal			E, O	Rec	Mis, F, O
PMS1	PMS1 postmeiotic segregation increased 1 (S. cerevisiae)	5378	2	2q31-q33		yes		colorectal, endometrial, ovarian	hereditary non-polyposis colorectal cancer	E	Rec	Mis, N
PMS2	PMS2 postmeiotic segregation increased 2 (S. cerevisiae)	5395	7	7p22		yes		colorectal, endometrial, ovarian, medulloblastoma, glioma	hereditary non-polyposis colorectal cancer, Turcot syndrome	E	Rec	Mis, N, F
POT1	protection of telomeres 1	25913	7	7q31.33	yes		CLL			L		Mis, N
PPP2R1A	protein phosphatase 2, regulatory subunit A, alpha	5518	19	19q13.41	yes		clear cell ovarian carcinoma			E	Dom?	Mis
PRDM1	PR domain containing 1, with ZNF domain	639	6	6q21	yes		DLBCL			L	Rec	D, N, Mis, F, S
PRKAR1A	protein kinase, cAMP-dependent, regulatory, type I, alpha (tissue specific extinguisher 1)	5573	17	17q23-q24	yes	yes	papillary thyroid	myxoma, endocrine, papillary thyroid	Carney complex	E, M	Dom, Rec	T, Mis, N, F, S	RET
PTCH	Homolog of Drosophila Patched gene	5727	9	9q22.3	yes	yes	skin basal cell, medulloblastoma	skin basal cell, medulloblastoma	nevoid basal cell carcinoma syndrome	E, M	Rec	Mis, N, F, S
PTEN	phosphatase and tensin homolog gene	5728	10	10q23.3	yes	yes	glioma, prostate, endometrial	harmartoma, glioma, prostate, endometrial	Cowden syndrome, Bannayan-Riley-Ruvalcaba syndrome	L, E, M, O	Rec	D, Mis, N, F, S
PTPN11	protein tyrosine phosphatase, non-receptor type 11	5781	12	12q24.1	yes		JMML, AML, MDS			L	Dom	Mis		yes	Noonan Syndrome
RAC1	ras-related C3 botulinum toxin substrate 1 (rho family, small GTP binding protein Rac1)	5879	7	7p22	yes		melanoma, carcinoma			E	Dom	Mis, F
RAD21	RAD21 homolog (S. pombe)	5885	8	8q24	yes		AML			L		Mis
RB1	retinoblastoma gene	5925	13	13q14	yes	yes	retinoblastoma, sarcoma, breast, small cell lung carcinoma	retinoblastoma, sarcoma, breast, small cell lung carcinoma	familial retinoblastoma	L, E, M, O	Rec	D, Mis, N, F, S
RET	ret proto-oncogene	5979	10	10q11.2	yes	yes	medullary thyroid, papillary thyroid, pheochromocytoma, NSCLC	medullary thyroid, papillary thyroid, pheochromocytoma	multiple endocrine neoplasia 2A/2B	E, O	Dom	T, Mis, N, F	H4, PRKAR1A, NCOA4, PCM1, GOLGA5, TRIM33, KTN1, TRIM27, HOOK3, KIF5B, CCDC6	yes	Hirschsprung disease
RNF43	Ring finger protein 43	54894	17	17q22	yes		cholangiocarcinoma, ovary, pancreas			E	Rec	Mis, N
RPL10	ribosomal protein L10	6134	X	Xq28	yes		T-ALL			L		Mis
RPL5	ribososomal protein L5	6125	1	1p22.1	yes		T-ALL			L		Mis, N, F		yes	Diamond-Blackfan anaemia
SDHB	succinate dehydrogenase complex, subunit B, iron sulfur (Ip)	6390	1	1p36.1-p35		yes		paraganglioma, pheochromocytoma	familial paraganglioma	O	Rec	Mis, N, F
SDHC	succinate dehydrogenase complex, subunit C, integral membrane protein, 15kDa	6391	1	1q21		yes		paraganglioma, pheochromocytoma	familial paraganglioma	O	Rec	Mis, N, F
SDHD	succinate dehydrogenase complex, subunit D, integral membrane protein	6392	11	11q23		yes		paraganglioma, pheochromocytoma	familial paraganglioma	O	Rec	Mis, N, F, S
SETBP1	SET binding protein 1	26040	18	18q21.1	yes	yes	atypical CML, sAML, MDS/MPD-U, CMML, JMML	neuroepithelial tumours	Schinzel-Giedion syndrome	L	Dom	Mis	NUP98
SETD2	SET domain containing 2	29072	3	3p21.31	yes		clear cell renal carcinoma			E	Rec	N, F, S, Mis
SF3B1	splicing factor 3b, subunit 1, 155kDa	23451	2	2q33.1	yes		myelodysplastic syndrome			L	Dom	Mis
SH2B3	SH2B adaptor protein 3	10019	12	12q24.12	yes		MPD, sAML, erythrocytosis, B-ALL			L	Rec?	Mis, F,N			Coeliac disease type 13; diabetes mellitus, insulin-dependent;
SMARCA4	SWI/SNF related, matrix associated, actin dependent regulator of chromatin, subfamily a, member 4	6597	19	19p13.2	yes		NSCLC			E	Rec	F, N, Mis
SMO	smoothened homolog (Drosophila)	6608	7	7q31-q32	yes		skin basal cell			E	Dom	Mis
SRSF2	serine/arginine-rich splicing factor 2	6427	17	17q25	yes		MDS, CLL			L	Dom	Mis
STAT3	signal transducer and activator of transcription 3 (acute-phase response factor)	6774	17	17q21.31	yes		T-cell large granular lymphocytic lymphoma			L	Dom	Mis,O
STAT5B	signal transducer and activator of transcription 5B	6777	17	17q11.2	yes		large granular lymphocytic lymphoma			L		Mis
STK11	serine/threonine kinase 11 gene (LKB1)	6794	19	19p13.3	yes	yes	NSCLC, pancreatic	jejunal hamartoma, ovarian, testicular, pancreatic	Peutz-Jeghers syndrome	E, M, O	Rec	D, Mis, N, F, S
TBL1XR1	transducin (beta)-like 1 X-linked receptor 1	79718	3	3q26.32	yes		splenic marginal zone lymphoma			L		F, Mis
TCF1	transcription factor 1, hepatic (HNF1)	6927	12	12q24.2	yes	yes	hepatic adenoma, hepatocellular	hepatic adenoma, hepatocellular carcinoma	familial hepatic adenoma	E	Rec	Mis, F		yes	Maturity-onset diabetes of the young, TYPE III
TET2	tet oncogene family member 2	54790	4	4q24	yes		MDS			L	Rec	Mis N, F
TNFRSF14	tumor necrosis factor receptor superfamily, member 14 (herpesvirus entry mediator)	8764	1	1p36.32	yes		follicular lymphoma			L	Rec	Mis, N, F
TNFRSF6	tumor necrosis factor receptor superfamily, member 6 (FAS)	355	10	10q24.1	yes		TGCT, nasal NK/T lymphoma, skin squamous cell carcinoma-burn scar related			L, E, O	Rec	Mis		yes	Autoimmune lymphoproliferative syndrome
TP53	tumor protein p53	7157	17	17p13	yes	yes	breast, colorectal, lung, sarcoma, adrenocortical, glioma, multiple other tumour types	breast, sarcoma, adrenocortical carcinoma, glioma, multiple other tumour types	Li-Fraumeni syndrome	L, E, M, O	Rec	Mis, N, F
TRAF7	tumour necrosis factor receptor-associated factor 7	84231	16	16p13.3	yes		meningioma			O	Dom	Mis
TSC1	tuberous sclerosis 1 gene	7248	9	9q34	yes	yes	renal cell carcinoma, bladder carcinoma	hamartoma, renal cell carcinoma, tuberous sclerosis tuber	Tuberous sclerosis 1	E, O	Rec	D, Mis, N, F, S
TSC2	tuberous sclerosis 2 gene	7249	16	16p13.3	yes	yes	pulmonary lymphangioleiomyomatosis (LAM), renal angiomyolipoma and head and neck cancer	hamartoma, renal cell carcinoma, tuberous sclerosis tuber	Tuberous sclerosis 2	E, O	Rec	D, Mis, N, F, S
TSHR	thyroid stimulating hormone receptor	7253	14	14q31	yes	yes	toxic thyroid adenoma	thyroid adenoma		E	Dom	Mis		yes	Hereditary nonautoimmune hyperthyroidism; subclinical hypothyroidism
U2AF1	U2 small nuclear RNA auxiliary factor 1	7307	21	21q22.3	yes		CLL, MDS			L	Dom	Mis
UBR5	ubiquitin protein ligase E3 component n-recognin 5	51366	8	8q22	yes		mantle cell lymphoma			L		F, N, Mis, S
VHL	von Hippel-Lindau syndrome gene	7428	3	3p25	yes	yes	renal, haemangioma, pheochromocytoma	renal, haemangioma, pheochromocytoma	Von Hippel-Lindau syndrome	E, M, O	Rec	D, Mis, N, F, S
WAS	Wiskott-Aldrich syndrome	7454	X	Xp11.23-p11.22				lymphoma	Wiskott-Aldrich syndrome	L	X-linked recessive	Mis, N, F, S
WRN	Werner syndrome (RECQL2)	7486	8	8p12-p11.2		yes		osteosarcoma, meningioma, other tumour types	Werner syndrome	L, E, M, O	Rec	Mis, N, F, S
WT1	Wilms tumour 1 gene	7490	11	11p13	yes	yes	Wilms tumour, desmoplastic small round cell tumour	Wilms tumour	Denys-Drash syndrome, Frasier syndrome, familial Wilms tumour	O	Rec	D, Mis, N, F, S	EWSR1
WTX	family with sequence similarity 123B (FAM123B)	139285	X	Xq11.1	yes		Wilms tumour			O	Rec	F, D, N, Mis
XPA	xeroderma pigmentosum, complementation group A	7507	9	9q22.3		yes		skin basal cell, skin squamous cell, melanoma	xeroderma pigmentosum (A)	E	Rec	Mis, N, F, S
XPC	xeroderma pigmentosum, complementation group C	7508	3	3p25		yes		skin basal cell, skin squamous cell, melanoma	xeroderma pigmentosum (C)	E	Rec	Mis, N, F, S
XPO1	exportin 1 (CRM1 homolog, yeast)	7514	2	2p15	yes		CLL			L	Dom	Mis
ZRSR2	zinc finger (CCCH type), RNA-binding motif and serine/arginine rich 2	8233	X	Xp22.1	yes		MDS, CLL			L	Rec	F, S, Mis
ARID2	AT rich interactive domain 2	196528	12	12q12	yes		hepatocellular carcinoma			E	Rec	N, S, F
BCOR	BCL6 corepressor	54880	X	Xp11.4	yes		retinoblastoma, AML, APL (translocation)				Rec	F, N, S, T	RARA	yes	oculo-facio-cardio-dental genetic
BIRC3	baculoviral IAP repeat-containing 3	330	11	11q22-q23	yes		MALT, CLL			L	Dom	D, F, N, T	MALT1
CHEK2	CHK2 checkpoint homolog (S. pombe)	11200	22	22q12.1		yes		breast	familial breast cancer	E	Rec	F
FANCE	Fanconi anemia, complementation group E	2178	6	6p21-p22		yes		AML, leukaemia	Fanconi anaemia E	L	Rec	N, F, S
FANCF	Fanconi anemia, complementation group F	2188	11	11p15		yes		AML, leukaemia	Fanconi anaemia F	L	Rec	N, F
FUBP1	far upstream element (FUSE) binding protein 1	8880	1	1p13.1	yes		oligodendroglioma			O	Rec	F, N
GATA3	GATA binding protein 3	2625	10	10p15	yes		breast			E	Rec	F, N, S		yes	HDR syndrome (HYPOPARATHYROIDISM, SENSORINEURAL DEAFNESS, AND RENAL DISEASE)
GRAF	GTPase regulator associated with focal adhesion kinase pp125(FAK)	23092	5	5q31	yes		AML, MDS			L	Dom	T, F, S	MLL
KDM5C	lysine (K)-specific demethylase 5C (JARID1C)	8242	X	Xp11.22-p11.21	yes		clear cell renal carcinoma			E	Rec	N, F, S
KDM6A	lysine (K)-specific demethylase 6A, UTX	7403	X	Xp11.2	yes		renal, oesophageal SCC, MM			E, L	Rec	D, N, F, S
NPM1	nucleophosmin (nucleolar phosphoprotein B23, numatrin)	4869	5	5q35	yes		NHL, APL, AML			L	Dom	T, F	ALK, RARA, MLF1
RECQL4	RecQ protein-like 4	9401	8	8q24.3		yes		osteosarcoma, skin basal cell, skin sqamous cell	Rothmund-Thompson syndrome	M	Rec	N, F, S
SMARCB1	SWI/SNF related, matrix associated, actin dependent regulator of chromatin, subfamily b, member 1	6598	22	22q11	yes	yes	malignant rhabdoid	malignant rhabdoid	rhabdoid predisposition syndrome	M	Rec	D, N, F, S
SOCS1	suppressor of cytokine signaling 1	8651	16	16p13.13	yes		Hodgkin lymphoma, PMBL			L	Rec	F, O
SUFU	suppressor of fused homolog (Drosophila)	51684	10	10q24.32	yes	yes	medulloblastoma	medulloblastoma	medulloblastoma predisposition	O	Rec	D, F, S
TNFAIP3	tumor necrosis factor, alpha-induced protein 3	7128	6	6q23	yes		marginal zone B-cell lymphomas, Hodgkin lymphoma, PMBL			L	Rec	D, N, F
MLL3	myeloid/lymphoid or mixed-lineage leukemia 3	58508	7	7q36.1	yes		medulloblastoma			O	Rec	N
CD79A	CD79a molecule, immunoglobulin-associated alpha	973	19	19q13.2	yes		DLBCL			L	Dom	O, S
CDKN2a(p14)	cyclin-dependent kinase inhibitor 2A-- p14ARF protein	1029	9	9p21	yes	yes	melanoma, multiple other tumour types	melanoma, pancreatic	familial malignant melanoma	L, E, M, O	Rec	D, S
MED12	mediator complex subunit 12	9968	X	Xq13	yes		uterine leiomyoma			M	Dom	M, S		Yes	Opitz-Kaveggia Syndrome
