# Supplementary material for: MSEA: detection and quantification of mutation hotspots through mutation set enrichment analysis
Source: Genome Biol. 2014 Oct 28;15(10):489. doi: 10.1186/s13059-014-0489-9 (PMC4226881; doi:10.1186/s13059-014-0489-9)
Supplement: Additional file 3: Table S6. — Significant genes identified by MSEA using SNVs. [file 13059_2014_489_MOESM3_ESM.xlsx]

## Sheet: LAML
Gene	RefSeqID	# mutations	MES	NES	p_clust	adj_p_clust	Mutation_spanning_region_start	Mutation_spanning_region_end	Overlap domain	Gene	RefSeqID	Domain	p_domain	adj_p_domain	model	Span
U2AF1	NM_001025203	8	0.875	4.85671	0	0.00493476	33	34	zf-CCCH	U2AF1	NM_001025203	zf-CCCH	0.0551019	0.288475	M1	1
IDH1	NM_001282386	19	1	11.0185	0	0	131	132								1
IDH1	NM_001282387	19	1	11.2978	0	0	131	132								1
IDH1	NM_005896	19	1	11.439	0	0	131	132	PTZ00435	IDH1	NM_005896	408 - 414	0.423549	0.910721	M2	1
U2AF1	NM_006758	8	0.875	4.91448	0	0.00444789	33	34	zf-CCCH	U2AF1	NM_006758	zf-CCCH	0.0551019	0.288475	M1	1
DNMT3A	NM_153759	49	0.591837	9.99231	0	1.91205e-14	692	693	AdoMet_MTases	DNMT3A	NM_153759	AdoMet_MTases	0.00216573	0.0321251	M1	1
FLT3	NM_004119	17	0.996973	10.8	0	0	834	839	PKc_like,Pkinase_Tyr	FLT3	NM_004119	265 - 331	0.5953	0.910721	M2	5
PTPN11	NM_080601	4	0.980263	3.56293	0	0.109036	59	72	SH2_N-SH2_SHP_like	PTPN11	NM_080601	SH2_N-SH2_SHP_like	0.000455639	0.0135173	M1	13
IDH2	NM_001289910	20	0.922111	10.5993	0	0	87	120								33
IDH2	NM_002168	20	0.931111	10.6298	0	0	139	172	PTZ00435	IDH2	NM_002168	PTZ00435	0.0584225	0.288867	M1	33
NRAS	NM_002524	15	0.747312	5.97799	0	0.000121935	11	61	H_N_K_Ras_like	NRAS	NM_002524	H_N_K_Ras_like	0.0316337	0.187693	M1	50
RUNX1	NM_001122607	13	0.693569	4.6432	0	0.00868528	113	174	Runt	RUNX1	NM_001122607	Runt	0.00582784	0.0572734	M1	61
RUNX1	NM_001001890	14	0.742473	5.81669	0	0.000210039	85	174	Runt	RUNX1	NM_001001890	Runt	0.0010026	0.0178463	M1	89
RUNX1	NM_001754	14	0.753096	5.99127	0	0.000121935	112	201	Runt	RUNX1	NM_001754	Runt	0.000702367	0.0156277	M1	89
TP53	NM_001126114	11	0.509091	1.81379	0.0515978	0.797981	175	286	P53	TP53	NM_001126114	P53	0.00591363	0.0572734	M1	111
TP53	NM_001126113	11	0.515061	1.91364	0.0450737	0.797981	175	317	P53	TP53	NM_001126113	P53	0.0051231	0.0572734	M1	142
TP53	NM_001126118	12	0.475146	1.67686	0.0615645	0.797981	136	298	P53,P53_tetramer	TP53	NM_001126118	P53	0.0184414	0.126252	M1	162
TP53	NM_000546	12	0.520341	2.26159	0.0226405	0.656322	175	337	P53,P53_tetramer	TP53	NM_000546	P53	0.00707874	0.0572734	M1	162
TP53	NM_001126112	12	0.520341	2.26101	0.0231493	0.656322	175	337	P53,P53_tetramer	TP53	NM_001126112	P53	0.00707874	0.0572734	M1	162
DNMT3A	NM_022552	49	0.621226	10.9924	0	0	717	882	Dcm,AdoMet_MTases	DNMT3A	NM_022552	AdoMet_MTases	0.000232773	0.0103584	M1	165
DNMT3A	NM_175629	49	0.621226	10.8775	0	0	717	882	Dcm,AdoMet_MTases	DNMT3A	NM_175629	AdoMet_MTases	0.000232773	0.0103584	M1	165
TET2	NM_001127208	12	0.348652	0.142218	0.405674	0.996825	915	1889	Tet_JBP,Tet_JBP	TET2	NM_001127208	Tet_JBP	0.00979211	0.0726248	M1	974

## Sheet: BRCA
Gene	RefSeqID	# mutations	MES	NES	p_clust	adj_p_clust	Mutation_spanning_region_start	Mutation_spanning_region_end	Overlap domain	Gene	RefSeqID	Domain	p_domain	adj_p_domain	model	Span
FGFR2	NM_000141	7	0.895961	4.82115	0	0.000245203	543	632	PTKc_FGFR2,Pkinase_Tyr	FGFR2	NM_000141	PTKc_FGFR2	0.00473612	0.570885	M1	89
TP53	NM_000546	191	0.594225	15.687	0	0	123	286	P53	TP53	NM_000546	P53	2.33147e-15	9.62314e-12	M1	163
ERBB2	NM_001005862	13	0.638474	4.26839	8.1626e-05	0.00167377	647	812	TM_ErbB2,PTKc_HER2,Pkinase_Tyr	ERBB2	NM_001005862	Pkinase_Tyr	0.00582525	0.570885	M1	165
AKT1	NM_001014431	19	0.947368	10.3863	0	0	16	17	PH_Akt	AKT1	NM_001014431	M3	0.50666	0.865979	M3	1
AKT1	NM_001014432	19	0.947368	10.685	0	0	16	17	PH_Akt	AKT1	NM_001014432	M3	0.50666	0.865979	M3	1
RERE	NM_001042682	4	0.960317	3.37858	0.000395218	0.0329209	114	158		RERE	NM_001042682	391 - 1012	0.00574562	0.763053	M2	44
CDC27	NM_001114091	6	0.972222	5.02735	0	0.000110454	492	517	TPR_12,TPR_12,TPR	CDC27	NM_001114091	17 - 92	0.535116	0.763053	M2	25
TP53	NM_001126112	191	0.594225	15.6856	0	0	123	286	P53	TP53	NM_001126112	P53	2.33147e-15	9.62314e-12	M1	163
TP53	NM_001126113	186	0.565919	13.5996	0	0	123	286	P53	TP53	NM_001126113	P53	6.88338e-15	1.89408e-11	M1	163
TP53	NM_001126114	186	0.5591	13.0268	0	0	123	286	P53	TP53	NM_001126114	P53	1.69864e-14	3.50557e-11	M1	163
TP53	NM_001126115	175	0.491741	9.6839	0	0	40	154	P53	TP53	NM_001126115	P53	7.72026e-09	1.06218e-05	M1	114
TP53	NM_001126116	170	0.398039	5.70065	0	4.66976e-06	40	154	P53	TP53	NM_001126116	P53	4.13832e-06	0.00427022	M1	114
TP53	NM_001126117	170	0.413093	6.05366	0	7.69547e-07	40	154	P53	TP53	NM_001126117	P53	1.13674e-06	0.00134054	M1	114
TP53	NM_001126118	191	0.550571	13.2615	0	0	84	247	P53	TP53	NM_001126118	P53	7.93698e-13	1.3104e-09	M1	163
FGFR2	NM_001144913	7	0.888889	4.72878	0	0.000346388	544	633	PTKc_FGFR2,Pkinase_Tyr	FGFR2	NM_001144913	Pkinase_Tyr	0.00418539	0.570885	M1	89
FGFR2	NM_001144914	7	0.879433	4.60367	0	0.000501451	431	520	PTKc_FGFR2,Pkinase_Tyr	FGFR2	NM_001144914	Pkinase_Tyr	0.00600057	0.570885	M1	89
FGFR2	NM_001144915	7	0.87909	4.62521	0	0.0004695	454	543	PTKc_FGFR2,Pkinase_Tyr	FGFR2	NM_001144915	Pkinase_Tyr	0.0060765	0.570885	M1	89
FGFR2	NM_001144916	7	0.878917	4.58781	0	0.000504688	428	517	PTKc_FGFR2,Pkinase_Tyr	FGFR2	NM_001144916	Pkinase_Tyr	0.00611492	0.570885	M1	89
FGFR2	NM_001144917	7	0.878745	4.68027	0	0.00040288	427	516	PTKc_FGFR2,Pkinase_Tyr	FGFR2	NM_001144917	Pkinase_Tyr	0.00615363	0.570885	M1	89
FGFR2	NM_001144918	7	0.878571	4.66185	0	0.000423839	426	515	PTKc_FGFR2,Pkinase_Tyr	FGFR2	NM_001144918	Pkinase_Tyr	0.00619265	0.570885	M1	89
FGFR2	NM_001144919	7	0.87426	4.58409	0	0.000504688	455	544	PTKc_FGFR2,Pkinase_Tyr	FGFR2	NM_001144919	Pkinase_Tyr	0.00722899	0.573801	M1	89
CDC27	NM_001256	6	0.972019	4.94821	0	0.000153333	486	511	TPR_12,TPR_12,TPR	CDC27	NM_001256	17 - 92	0.533557	0.763053	M2	25
TP53	NM_001276695	186	0.505104	11.1268	0	0	84	247								163
TP53	NM_001276696	186	0.495829	10.5414	0	0	84	247								163
TP53	NM_001276697	162	0.522792	9.68249	0	0	13	127								114
TP53	NM_001276698	157	0.401955	5.13464	0	6.93448e-05	13	127								114
TP53	NM_001276699	157	0.4216	5.65352	0	5.70107e-06	13	127								114
TP53	NM_001276760	191	0.550571	13.3871	0	0	84	247								163
TP53	NM_001276761	191	0.550571	13.274	0	0	84	247								163
ERBB2	NM_001289936	13	0.640067	4.20431	8.06387e-05	0.00207241	662	827								165
ERBB2	NM_001289937	12	0.681471	4.58501	0	0.000504688	677	842								165
ERBB2	NM_004448	13	0.641622	4.2767	0.00015935	0.00165529	677	842	TM_ErbB2,PTKc_HER2,Pkinase_Tyr	ERBB2	NM_004448	Pkinase_Tyr	0.00517716	0.570885	M1	165
FOXA1	NM_004496	10	0.771552	4.92896	0	0.000161326	152	266	Fork_head_N,FH	FOXA1	NM_004496	FH	0.0104207	0.613109	M1	114
KRAS	NM_004985	5	1	4.5087	0	0.000679395	11	12	H_N_K_Ras_like	KRAS	NM_004985	H_N_K_Ras_like	0.223071	0.771342	M1	1
AKT1	NM_005163	19	0.947368	10.5864	0	0	16	17	PH_Akt	AKT1	NM_005163	M3	0.50666	0.865979	M3	1
PIK3CA	NM_006218	271	0.458175	17.3564	0	0	1036	1049	PI3Kc_IA_alpha	PIK3CA	NM_006218	173 - 292	0.00422931	0.763053	M2	13
SF3B1	NM_012433	14	0.81292	7.07636	0	1.80176e-09	625	781	HSH155	SF3B1	NM_012433	HSH155	0.13637	0.771342	M1	156
POMT2	NM_013382	4	0.953083	3.30341	0.000933209	0.0414201	202	241	PMT1,PMT	POMT2	NM_013382	PMT	0.0027245	0.570885	M1	39
BRWD1	NM_018963	10	0.633766	3.23264	0.00344813	0.0495667	1594	1986		BRWD1	NM_018963	1313 - 1431	0.304788	0.763053	M2	392
FGFR2	NM_022970	7	0.896088	4.75443	0.00012164	0.000319457	544	633	PTKc_FGFR2,Pkinase_Tyr	FGFR2	NM_022970	PTKc_FGFR2	0.00471065	0.570885	M1	89
FGFR2	NM_023029	7	0.883242	4.69675	0.000136593	0.000386474	454	543	PTKc_FGFR2,Pkinase_Tyr	FGFR2	NM_023029	Pkinase_Tyr	0.00520684	0.570885	M1	89
KRAS	NM_033360	5	1	4.28477	0	0.00163928	11	12	COG1100,H_N_K_Ras_like	KRAS	NM_033360	H_N_K_Ras_like	0.21501	0.771342	M1	1
CRYBG3	NM_153605	7	0.871752	4.62671	3.36689e-05	0.0004695	2176	2563	Crystall,Crystall,Crystall	CRYBG3	NM_153605	Crystall	0.000333528	0.161957	M1	387
JAK2	NM_004972	4	0.924645	3.08637	0.00176663	0.0635312	43	132	B41	JAK2	NM_004972	B41	0.000376418	0.163544	M1	89
KMT2C	NM_170606	41	0.442697	5.93593	0	1.39541e-06	96	1171	zf-HC5HC2H,PHD,PHD,PHD,PHD,PHD,PHD	MLL3	NM_170606	zf-HC5HC2H	8.65759e-05	0.0685011	M1	1075
TRMT2B	NM_001167972	4	0.906	2.87234	0.00436421	0.0912322	363	414	TrmA,AdoMet_MTases	TRMT2B	NM_001167972	AdoMet_MTases	0.000247053	0.127464	M1	51
TRMT2B	NM_001167970	4	0.906	2.9195	0.00357072	0.0857686	363	414	TrmA,AdoMet_MTases	TRMT2B	NM_001167970	AdoMet_MTases	0.000247053	0.127464	M1	51
TRMT2B	NM_001167971	4	0.896703	2.78138	0.0050098	0.108935	318	369	TrmA,AdoMet_MTases	TRMT2B	NM_001167971	AdoMet_MTases	0.000368368	0.163544	M1	51
TRMT2B	NM_024917	4	0.906	2.9184	0.00178536	0.0857686	363	414	TrmA,AdoMet_MTases	TRMT2B	NM_024917	AdoMet_MTases	0.000247053	0.127464	M1	51
SETD2	NM_014159	8	0.435837	0.317609	0.345267	0.878245	1500	1668	AWS,SET	SETD2	NM_014159	M3	0.000899499	0.196229	M3	168
ZNF415	NM_001136038	5	0.847273	3.02399	0.00558458	0.0704638	124	213		ZNF415	NM_001136038	M3	0.00100117	0.196229	M3	89
ZNF415	NM_001164309	5	0.847273	3.13335	0.00216177	0.0588207	124	213		ZNF415	NM_001164309	M3	0.00100117	0.196229	M3	89
ZNF415	NM_018355	5	0.847273	3.05874	0.00360295	0.065711	124	213		ZNF415	NM_018355	M3	0.00100117	0.196229	M3	89

## Sheet: COADREAD
Gene	RefSeqID	# mutations	MES	NES	p_clust	adj_p_clust	Mutation_spanning_region_start	Mutation_spanning_region_end	Overlap domain	Gene	RefSeqID	Domain	p_domain	adj_p_domain	model	Span
CDC27	NM_001114091	17	0.526542	3.61214	0.00132514	0.045892	554	73	Apc3,TPR_12,TPR_12,TPR	CDC27	NM_001114091	M3	0.000230701	0.20333	M3	-481
BRAF	NM_004333	23	0.869565	10.7429	0	0	599	600	Pkinase,PKc_like	BRAF	NM_004333	M3	0.101864	0.797451	M3	1
KRAS	NM_004985	94	0.829787	15.2214	0	0	11	13	H_N_K_Ras_like	KRAS	NM_004985	H_N_K_Ras_like	0.119285	0.970728	M1	2
KRAS	NM_033360	94	0.829787	15.4258	0	0	11	13	COG1100,H_N_K_Ras_like	KRAS	NM_033360	H_N_K_Ras_like	0.112907	0.970728	M1	2
ZNF596	NM_001042415	6	0.634538	1.64769	0.0607022	0.578049	407	427	COG5048,zf-H2C2_2	ZNF596	NM_001042415	zf-H2C2_2	5.44241e-05	0.116531	M1	20
ZNF596	NM_001042416	6	0.634538	1.60926	0.0680421	0.589778	407	427	COG5048,zf-H2C2_2	ZNF596	NM_001042416	zf-H2C2_2	5.44241e-05	0.116531	M1	20
ZNF596	NM_173539	6	0.634538	1.65212	0.0638762	0.574941	407	427	COG5048,zf-H2C2_2	ZNF596	NM_173539	zf-H2C2_2	5.44241e-05	0.116531	M1	20
ERBB3	NM_001005915	7	0.883333	4.32845	0	0.00589508	102	126	Recep_L_domain	ERBB3	NM_001005915	Recep_L_domain	0.151198	0.970728	M1	24
DMBT1	NM_007329	7	0.554388	1.28425	0.108781	0.695157	240	285	SR	DMBT1	NM_007329	SR	6.06589e-05	0.116531	M1	45
DMBT1	NM_017579	7	0.554317	1.27181	0.110774	0.698807	240	285	SR	DMBT1	NM_017579	SR	6.16968e-05	0.116531	M1	45
NRAS	NM_002524	20	0.644565	5.62423	0	1.9074e-05	11	61	H_N_K_Ras_like	NRAS	NM_002524	H_N_K_Ras_like	0.210941	0.970728	M1	50
FBXW7	NM_001013415	38	0.491228	6.05041	0	2.13339e-06	346	402	COG2319,WD40	FBXW7	NM_001013415	COG2319	0.0397963	0.970728	M1	56
FBXW7	NM_018315	38	0.496711	6.28427	0	6.00033e-07	384	440	COG2319,WD40	FBXW7	NM_018315	COG2319	0.020799	0.918359	M1	56
FBXW7	NM_033632	43	0.438528	5.5902	0	2.17536e-05	464	520	COG2319,WD40	FBXW7	NM_033632	COG2319	0.0360731	0.970728	M1	56
NCOA6	NM_001242539	5	0.939906	3.93878	0.000186898	0.0226201	997	1066		NCOA6	NM_001242539	45 - 195	0.217422	0.789985	M2	69
ARHGEF18	NM_001130955	5	0.90839	3.70474	0.000255733	0.036693	319	431	RhoGEF	ARHGEF18	NM_001130955	RhoGEF	2.27574e-05	0.0798264	M1	112
ARHGEF18	NM_015318	5	0.894059	3.60453	0.0007881	0.0459932	161	273	RhoGEF	ARHGEF18	NM_015318	RhoGEF	4.87369e-05	0.116531	M1	112
TP53	NM_001126115	96	0.417881	6.64222	0	8.12974e-08	40	154	P53	TP53	NM_001126115	P53	0.000101723	0.178407	M1	114
TP53	NM_001126117	94	0.335405	3.87221	0.000934143	0.0253956	40	154	P53	TP53	NM_001126117	P53	0.00574949	0.723964	M1	114
TP53	NM_001276697	86	0.475604	7.5441	0	2.61287e-10	13	127								114
TP53	NM_001276698	84	0.357143	3.8827	0.0010983	0.0253956	13	127								114
TP53	NM_001276699	84	0.375112	4.38963	0	0.004745	13	127								114
TCF7L2	NM_001146274	17	0.582733	4.41378	0.000332171	0.00445087	354	471	SOX-TCF_HMG-box	TCF7L2	NM_001146274	SOX-TCF_HMG-box	0.00960643	0.768928	M1	117
TCF7L2	NM_001198526	17	0.575325	4.30219	0.000172682	0.00634365	331	448	SOX-TCF_HMG-box	TCF7L2	NM_001198526	SOX-TCF_HMG-box	0.0112957	0.787943	M1	117
DPY19L1	NM_015283	7	0.807175	3.79191	0.000444379	0.0303446	302	437	Dpy19	DPY19L1	NM_015283	Dpy19	0.466763	0.970728	M1	135
TP53	NM_000546	105	0.54844	11.9473	0	0	123	286	P53	TP53	NM_000546	P53	9.87393e-10	1.21222e-05	M1	163
TP53	NM_001126112	105	0.54844	11.9758	0	0	123	286	P53	TP53	NM_001126112	P53	9.87393e-10	1.21222e-05	M1	163
TP53	NM_001126113	103	0.513089	10.375	0	0	123	286	P53	TP53	NM_001126113	P53	1.63146e-08	0.00013353	M1	163
TP53	NM_001126114	103	0.506223	10.3106	0	0	123	286	P53	TP53	NM_001126114	P53	2.71564e-08	0.000166699	M1	163
TP53	NM_001126118	105	0.503467	10.435	0	0	84	247	P53	TP53	NM_001126118	P53	3.6278e-08	0.000178154	M1	163
TP53	NM_001276695	103	0.452633	8.34855	0	8.95395e-13	84	247								163
TP53	NM_001276696	103	0.443566	7.71114	0	8.81665e-11	84	247								163
TP53	NM_001276760	105	0.503467	10.3868	0	0	84	247								163
TP53	NM_001276761	105	0.503467	10.1578	0	0	84	247								163
BCR	NM_021574	6	0.871417	3.9553	8.1493e-05	0.0218766	590	753	RhoGEF,PH_BCR-related	BCR	NM_021574	PH_BCR-related	0.00156891	0.542577	M1	163
KIAA1804	NM_032435	17	0.653275	5.52387	0	2.92904e-05	292	477	TyrKc,PKc_like	KIAA1804	NM_032435	46 - 97	0.227983	0.789985	M2	185
PIK3CA	NM_006218	53	0.419613	6.36116	0	4.06259e-07	343	546	C2_PI3K_class_I_alpha,PI3Ka_I	PIK3CA	NM_006218	M3	0.00776038	0.666168	M3	203
SMAD4	NM_005359	28	0.37218	2.55002	0.0163014	0.292168	323	537	MH2_SMAD_4	SMAD4	NM_005359	M3	1.42549e-05	0.0232497	M3	214
PTPN13	NM_080683	18	0.33671	0.911125	0.175566	0.787196	881	1292	PDZ_signaling	PTPN13	NM_080683	M3	0.000171796	0.186799	M3	411
PTPN13	NM_080685	18	0.33704	0.919593	0.178427	0.784045	881	1292	PDZ_signaling	PTPN13	NM_080685	M3	0.000166405	0.186799	M3	411
PI4KA	NM_058004	14	0.576902	3.74407	0.00114172	0.0329735	465	912		PI4KA	NM_058004	M3	0.00565074	0.629133	M3	447
CRYBG3	NM_153605	9	0.731172	4.05815	0.000370358	0.0152037	1995	2800	Crystall,Crystall,Crystall,Crystall,Crystall,Crystall	CRYBG3	NM_153605	Crystall	0.0235358	0.95606	M1	805
APC	NM_001127511	189	0.490592	18.8707	0	0	480	1471	ARM,ARM,APC_crr,APC_crr	APC	NM_001127511	APC_basic	0.00589817	0.736218	M1	991
APC	NM_000038	202	0.479723	18.9439	0	0	189	1489	Suppressor_APC,ARM,ARM,ARM,APC_crr,APC_crr	APC	NM_000038	APC_basic	0.00402398	0.699561	M1	1300
APC	NM_001127510	202	0.479723	19.0241	0	0	189	1489	Suppressor_APC,ARM,ARM,ARM,APC_crr,APC_crr	APC	NM_001127510	APC_basic	0.00402398	0.699561	M1	1300

## Sheet: GBM
Gene	RefSeqID	# mutations	MES	NES	p_clust	adj_p_clust	Mutation_spanning_region_start	Mutation_spanning_region_end	Overlap domain	Gene	RefSeqID	Domain	p_domain	adj_p_domain	model	Span
PIK3CA	NM_006218	30	0.495809	5.44926	0	1.29436e-05	1042	118	PI3K_rbd,C2_PI3K_class_I_alpha,PI3Ka_I,PI3Kc_IA_alpha,PI3Kc	PIK3CA	NM_006218	PI3K_p85B	0.0182897	0.450759	M1	-924
EGFR	NM_201282	74	0.4219	7.52595	0	1.13234e-10	595	304	Furin-like,Recep_L_domain,Furin-like,FU	EGFR	NM_201282	Recep_L_domain	0.0304476	0.459297	M1	-291
IDH1	NM_001282386	15	1	9.66113	0	0	131	132								1
IDH1	NM_001282387	15	1	9.74795	0	0	131	132								1
PARG	NM_003631	4	1	3.70099	0	0.0121582	583	584	PARG_cat	PARG	NM_003631	PARG_cat	0.00350972	0.254789	M1	1
IDH1	NM_005896	15	1	9.73699	0	0	131	132	PTZ00435	IDH1	NM_005896	408 - 414	0.476539	0.788912	M2	1
BRAF	NM_004333	6	0.996073	5.09302	0	6.4079e-05	595	600	Pkinase,PKc_like	BRAF	NM_004333	156 - 227	0.529456	0.788912	M2	5
FLNA	NM_001456	5	0.782163	2.54397	0.0115949	0.148706	1190	1240	Filamin,IG_FLMN	FLNA	NM_001456	Filamin	4.56142e-05	0.0126434	M1	50
FLNA	NM_001110556	5	0.782217	2.5488	0.0109932	0.148678	1190	1240	Filamin,IG_FLMN	FLNA	NM_001110556	Filamin	4.51835e-05	0.0126434	M1	50
ZNF814	NM_001144989	11	0.831626	5.96523	0	1.07595e-06	336	404	COG5048	ZNF814	NM_001144989	214 - 850	0.183512	0.788912	M2	68
EZR	NM_003379	4	0.638316	0.687007	0.241426	0.789204	1	69	B41,FERM_N	EZR	NM_003379	M3	0.00294506	0.196368	M3	68
EZR	NM_001111077	4	0.638316	0.680177	0.249104	0.792423	1	69	B41,FERM_N	EZR	NM_001111077	M3	0.00294506	0.196368	M3	68
EGFR	NM_201284	74	0.409102	7.46592	0	1.59054e-10	221	304	Furin-like,FU	EGFR	NM_201284	M3	0.00359703	0.196368	M3	83
EGFR	NM_201283	50	0.576062	9.12562	0	0	221	304	Furin-like,FU	EGFR	NM_201283	M3	0.00112707	0.100604	M3	83
TP53	NM_001276697	69	0.565433	8.94831	0	0	15	123								108
TP53	NM_001276698	67	0.465338	5.84007	0	1.94682e-06	15	123								108
TP53	NM_001276699	67	0.48189	6.44127	0	8.21515e-08	15	123								108
TP53	NM_001126115	79	0.516935	8.36769	0	3.34344e-13	19	150	P53	TP53	NM_001126115	P53	1.85141e-08	9.40825e-06	M1	131
TP53	NM_001126116	77	0.415886	5.39953	0	1.57896e-05	19	150	P53	TP53	NM_001126116	P53	8.61565e-07	0.000328364	M1	131
TP53	NM_001126117	77	0.431653	5.83423	0	1.94682e-06	19	150	P53	TP53	NM_001126117	P53	3.17843e-07	0.000138443	M1	131
TP53	NM_001276695	82	0.553732	9.88157	0	0	112	243								131
TP53	NM_001276696	82	0.546818	9.86208	0	0	112	243								131
TP53	NM_000546	84	0.632857	13.1929	0	0	126	282	P53	TP53	NM_000546	P53	4.51306e-13	6.88015e-10	M1	156
TP53	NM_001126112	84	0.632857	13.2954	0	0	126	282	P53	TP53	NM_001126112	P53	4.51306e-13	6.88015e-10	M1	156
TP53	NM_001126113	82	0.607477	12.2466	0	0	126	282	P53	TP53	NM_001126113	P53	1.50391e-12	1.52847e-09	M1	156
TP53	NM_001126114	82	0.601138	12.0083	0	0	126	282	P53	TP53	NM_001126114	P53	2.78721e-12	2.12455e-09	M1	156
TP53	NM_001126118	84	0.591295	11.6688	0	0	87	243	P53	TP53	NM_001126118	P53	3.21304e-11	1.95931e-08	M1	156
TP53	NM_001276760	84	0.591295	11.5444	0	0	87	243								156
TP53	NM_001276761	84	0.591295	11.9117	0	0	87	243								156
PIK3R1	NM_181523	15	0.589744	4.03199	0.000138102	0.00414023	375	580	SH2_nSH2_p85_like	PIK3R1	NM_181523	SH2_nSH2_p85_like	0.0353122	0.460659	M1	205
PTEN	NM_000314	64	0.349016	4.53549	0.000248077	0.000621377	69	277	PTPc,PTEN_C2	PTEN	NM_000314	16 - 349	2.85478e-05	0.0236535	M2	208
EGFR	NM_005228	87	0.447277	9.93181	0	0	221	651	Furin-like,FU,Recep_L_domain,FU,FU,TM_ErbB1	EGFR	NM_005228	M3	0.000798857	0.0905903	M3	430

## Sheet: LUSC
Gene	RefSeqID	# mutations	MES	NES	p_clust	adj_p_clust	Mutation_spanning_region_start	Mutation_spanning_region_end	Overlap domain	Gene	RefSeqID	Domain	p_domain	adj_p_domain	model	Span
TP53	NM_000546	120	0.542424	12.2174	0	0	150	306	P53	TP53	NM_000546	P53	4.9305e-11	3.973e-07	M1	156
TP53	NM_001126112	120	0.542424	12.1159	0	0	150	306	P53	TP53	NM_001126112	P53	4.9305e-11	3.973e-07	M1	156
TP53	NM_001126113	116	0.526646	11.1704	0	0	150	287	P53	TP53	NM_001126113	P53	5.6694e-10	3.0456e-06	M1	137
TP53	NM_001126114	116	0.520984	11.1095	0	0	150	287	P53	TP53	NM_001126114	P53	1.11259e-09	4.48261e-06	M1	137
TP53	NM_001126115	111	0.442535	7.52015	0	2.63313e-10	21	152	P53	TP53	NM_001126115	P53	1.63052e-06	0.00437958	M1	131
TP53	NM_001126116	107	0.343056	4.1671	0.00047824	0.00891334	21	152	P53	TP53	NM_001126116	P53	0.000652138	0.208478	M1	131
TP53	NM_001126117	107	0.360159	4.55584	0	0.00224889	21	152	P53	TP53	NM_001126117	P53	0.000252132	0.208478	M1	131
TP53	NM_001126118	120	0.503952	10.748	0	0	111	248	P53	TP53	NM_001126118	P53	5.07829e-09	1.63683e-05	M1	137
NFE2L2	NM_001145412	27	0.918685	12.801	0	0	7	65		NFE2L2	NM_001145412	482 - 506	0.325864	0.797871	M2	58
NFE2L2	NM_001145413	27	0.917688	12.4399	0	0	7	65		NFE2L2	NM_001145413	475 - 499	0.322873	0.797871	M2	58
ZMYM2	NM_001190964	6	0.838074	3.6687	0.000944013	0.0437381	44	272		ZMYM2	NM_001190964	M3	0.0142827	0.754284	M3	228
ZMYM2	NM_001190965	6	0.838074	3.63364	0.000726164	0.0453729	44	272		ZMYM2	NM_001190965	M3	0.0142827	0.754284	M3	228
TP53	NM_001276695	116	0.476407	9.08986	0	0	111	248								137
TP53	NM_001276696	116	0.468795	8.97956	0	0	111	248								137
TP53	NM_001276697	96	0.43414	6.59555	0	8.43931e-08	3	125								122
TP53	NM_001276760	120	0.503952	10.9895	0	0	111	248								137
TP53	NM_001276761	120	0.503952	10.6028	0	0	111	248								137
ZMYM2	NM_003453	6	0.838074	3.69738	0.00116186	0.0407333	44	272		ZMYM2	NM_003453	M3	0.0142827	0.754284	M3	228
NFE2L2	NM_006164	27	0.920875	12.4963	0	0	23	81		NFE2L2	NM_006164	498 - 522	0.332562	0.797871	M2	58
PIK3CA	NM_006218	29	0.511538	5.54397	0	2.72232e-05	537	547	PI3Ka_I	PIK3CA	NM_006218	PI3Ka_I	0.0118373	0.668096	M1	10
ZMYM2	NM_197968	6	0.838074	3.71475	0.000290465	0.0395164	44	272		ZMYM2	NM_197968	M3	0.0142827	0.754284	M3	228
ZNF567	NM_152603	4	0.978793	3.5464	0	0.0548746	271	287	COG5048,zf-H2C2_2	ZNF567	NM_152603	zf-H2C2_2	1.38395e-05	0.0318624	M1	16

## Sheet: OvCa
Gene	RefSeqID	# mutations	MES	NES	p_clust	adj_p_clust	Mutation_spanning_region_start	Mutation_spanning_region_end	Overlap domain	Gene	RefSeqID	Domain	p_domain	adj_p_domain	model	Span
TP53	NM_000546	216	0.614316	16.7745	0	0	126	282	P53	TP53	NM_000546	P53	2.22045e-16	2.29261e-13	M1	156
TP53	NM_001126112	216	0.614316	16.7145	0	0	126	282	P53	TP53	NM_001126112	P53	2.22045e-16	2.29261e-13	M1	156
TP53	NM_001126113	212	0.582733	14.839	0	0	126	282	P53	TP53	NM_001126113	P53	1.9873e-14	1.36792e-11	M1	156
TP53	NM_001126114	212	0.5763	14.0444	0	0	126	282	P53	TP53	NM_001126114	P53	5.02931e-14	2.59638e-11	M1	156
TP53	NM_001126115	198	0.527262	10.7601	0	0	23	150	P53	TP53	NM_001126115	P53	5.18061e-11	1.78299e-08	M1	127
TP53	NM_001126116	194	0.434013	6.21441	0	1.17659e-07	42	150	P53	TP53	NM_001126116	P53	8.31607e-07	0.000214659	M1	108
TP53	NM_001126117	194	0.448101	6.90921	0	2.03401e-09	42	150	P53	TP53	NM_001126117	P53	1.87936e-07	5.54411e-05	M1	108
TP53	NM_001126118	216	0.573107	14.3334	0	0	87	243	P53	TP53	NM_001126118	P53	1.52212e-13	6.28634e-11	M1	156
TP53	NM_001276695	212	0.528219	11.9051	0	0	116	243								127
TP53	NM_001276696	212	0.521237	11.5722	0	0	116	243								127
TP53	NM_001276697	181	0.572744	11.0251	0	0	15	123								108
TP53	NM_001276698	177	0.458812	6.16393	0	1.45912e-07	15	123								108
TP53	NM_001276699	177	0.476941	6.94112	0	1.80483e-09	15	123								108
TP53	NM_001276760	216	0.573107	14.2976	0	0	87	243								156
TP53	NM_001276761	216	0.573107	14.2151	0	0	87	243								156
CDK12	NM_015083	6	0.736271	2.69106	0.00830464	0.167541	601	996	STKc_CDK12,S_TKc	CDK12	NM_015083	STKc_CDK12	0.000936863	0.148817	M1	395
CDK12	NM_016507	6	0.737871	2.70572	0.00845581	0.167541	601	996	STKc_CDK12,S_TKc	CDK12	NM_016507	STKc_CDK12	0.000908248	0.148817	M1	395
CUL9	NM_015089	5	0.590048	0.77185	0.209447	0.8181	1702	1730	Cullin,CULLIN	CUL9	NM_015089	CULLIN	0.000136648	0.0313532	M1	28

## Sheet: UCEC
Gene	RefSeqID	# mutations	MES	NES	p_clust	adj_p_clust	Mutation_spanning_region_start	Mutation_spanning_region_end	Overlap domain	Gene	RefSeqID	Domain	p_domain	adj_p_domain	model	Span
LUZP1	NM_033631	12	0.620614	3.72197	0.000650497	0.0489665	866	116	SMC_prok_B	LUZP1	NM_033631	SMC_prok_B	0.589561	0.999072	M1	-750
NFATC1	NM_001278672	9	0.713873	3.71659	0.000571347	0.0489665	602	108								-494
MBD1	NM_001204142	12	0.468519	1.64282	0.0645337	0.567277	544	61	MeCP2_MBD,zf-CXXC,zf-CXXC,zf-CXXC	MBD1	NM_001204142	M3	0.000301908	0.150485	M3	-483
MTHFR	NM_005957	9	0.718028	3.78514	0.000914495	0.0427114	649	183	MTHFR,MTHFR	MTHFR	NM_005957	MTHFR	0.235313	0.999072	M1	-466
PIK3CA	NM_006218	163	0.367209	10.6669	0	0	1003	546	PI3Ka_I,PI3Kc_IA_alpha,PI3Kc	PIK3CA	NM_006218	PI3K_rbd	0.00329506	0.770176	M1	-457
MBD1	NM_001204143	10	0.55389	2.19194	0.0276584	0.38074	514	61	MeCP2_MBD,zf-CXXC,zf-CXXC	MBD1	NM_001204143	M3	0.000369722	0.171875	M3	-453
TBC1D7	NM_001258457	6	0.858921	3.76793	0.000404694	0.0440689	233	26	RabGAP-TBC	TBC1D7	NM_001258457	129 - 205	0.0342305	0.803664	M2	-207
KRAS	NM_004985	51	0.882353	14.1371	0	0	11	13	H_N_K_Ras_like	KRAS	NM_004985	H_N_K_Ras_like	0.178299	0.999072	M1	2
KRAS	NM_033360	52	0.865385	13.9359	0	0	11	13	COG1100,H_N_K_Ras_like	KRAS	NM_033360	H_N_K_Ras_like	0.398468	0.999072	M1	2
ABI1	NM_001012750	5	0.985386	4.36722	0	0.00865794	417	426	SH3_Abi1	ABI1	NM_001012750	93 - 171	0.396302	0.803728	M2	9
ABI1	NM_001012751	5	0.984444	4.38645	0	0.00857024	388	397	SH3_Abi1	ABI1	NM_001012751	93 - 171	0.380049	0.803664	M2	9
ABI1	NM_001012752	5	0.985232	4.37765	0	0.00862125	412	421	SH3_Abi1	ABI1	NM_001012752	93 - 166	0.410407	0.807736	M2	9
ABI1	NM_001178116	5	0.98583	4.25625	0	0.0119072	432	441	SH3_Abi1	ABI1	NM_001178116	110 - 188	0.404234	0.805231	M2	9
ABI1	NM_001178119	5	0.985356	4.29881	0	0.0107811	416	425	SH3_Abi1	ABI1	NM_001178119	93 - 171	0.395763	0.803671	M2	9
ABI1	NM_001178120	5	0.98441	4.2496	0	0.0119072	387	396	SH3_Abi1	ABI1	NM_001178120	93 - 171	0.379466	0.803664	M2	9
ABI1	NM_001178121	5	0.984234	4.337	0	0.0095962	382	391	SH3_Abi1	ABI1	NM_001178121	93 - 166	0.393621	0.803664	M2	9
ABI1	NM_001178122	5	0.983333	4.28404	0	0.0112335	358	367	SH3_Abi1	ABI1	NM_001178122	93 - 171	0.361816	0.803664	M2	9
ABI1	NM_001178123	5	0.982097	4.38393	0	0.00857024	329	338	SH3_Abi1	ABI1	NM_001178123	93 - 171	0.342627	0.803664	M2	9
ABI1	NM_001178124	5	0.981865	4.40459	0	0.00820453	324	333	SH3_Abi1	ABI1	NM_001178124	93 - 166	0.356775	0.803664	M2	9
ABI1	NM_001178125	5	0.978593	4.24426	0	0.0119072	265	274	SH3_Abi1	ABI1	NM_001178125	SH3_Abi1	0.958203	0.999072	M1	9
ABI1	NM_005470	5	0.986166	4.26092	0	0.0119072	444	453	SH3_Abi1	ABI1	NM_005470	93 - 171	0.410364	0.807736	M2	9
CTNNB1	NM_001098209	80	0.828302	20.4382	0	0	31	45		CTNNB1	NM_001098209	M3	0.000157819	0.101195	M3	14
CTNNB1	NM_001098210	80	0.828302	20.5251	0	0	31	45		CTNNB1	NM_001098210	M3	0.000157819	0.101195	M3	14
CTNNB1	NM_001904	80	0.828302	20.4941	0	0	31	45		CTNNB1	NM_001904	M3	0.000157819	0.101195	M3	14
RDX	NM_001260496	5	0.923858	3.76508	0	0.0440689	58	76	B41,FERM_M	RDX	NM_001260496	B41	0.0914385	0.999072	M1	18
PTEN	NM_000314	155	0.497022	11.9251	0	0	122	155	PTPc	PTEN	NM_000314	PTPc	7.77427e-05	0.307599	M1	33
MBD1	NM_001204141	11	0.471978	1.46714	0.0837595	0.614359	16	61	MeCP2_MBD	MBD1	NM_001204141	M3	6.93134e-05	0.0797932	M3	45
MBD1	NM_015844	10	0.524214	1.8433	0.0471681	0.496457	16	61	MeCP2_MBD	MBD1	NM_015844	M3	0.000307525	0.150485	M3	45
MBD1	NM_015847	11	0.4705	1.41342	0.0895522	0.632901	16	61	MeCP2_MBD	MBD1	NM_015847	M3	8.12947e-05	0.0797932	M3	45
MBD1	NM_001204136	12	0.436434	1.25119	0.112502	0.695794	16	61	MeCP2_MBD	MBD1	NM_001204136	M3	6.14755e-05	0.0797932	M3	45
MBD1	NM_001204139	12	0.431092	1.16005	0.134523	0.725355	16	61	MeCP2_MBD	MBD1	NM_001204139	M3	0.00012678	0.0964672	M3	45
MBD1	NM_015846	12	0.431092	1.17862	0.126756	0.720744	16	61	MeCP2_MBD	MBD1	NM_015846	M3	0.00012678	0.0964672	M3	45
MBD1	NM_001204137	12	0.433871	1.16365	0.131884	0.724556	16	61	MeCP2_MBD	MBD1	NM_001204137	M3	7.28084e-05	0.0797932	M3	45
MBD1	NM_001204138	12	0.433764	1.23358	0.120013	0.700802	16	61	MeCP2_MBD	MBD1	NM_001204138	M3	7.38707e-05	0.0797932	M3	45
MBD1	NM_001204151	11	0.467656	1.36837	0.0979295	0.652036	16	61	MeCP2_MBD	MBD1	NM_001204151	M3	2.36116e-05	0.0627226	M3	45
MBD1	NM_015845	11	0.474397	1.50181	0.0832622	0.60656	16	61	MeCP2_MBD	MBD1	NM_015845	M3	1.01143e-05	0.0313459	M3	45
TP53	NM_001126116	62	0.437762	5.50455	0	0.000103728	104	150	P53	TP53	NM_001126116	P53	0.00094252	0.751863	M1	46
TP53	NM_001126117	62	0.442574	5.51576	0	0.000101869	104	150	P53	TP53	NM_001126117	P53	0.000469522	0.581277	M1	46
TP53	NM_001276698	56	0.478571	5.66816	0	4.90638e-05	77	123								46
TP53	NM_001276699	56	0.484821	6.11561	0	4.9673e-06	77	123								46
NFE2L2	NM_001145412	14	0.699358	5.30077	0	0.000223195	9	66		NFE2L2	NM_001145412	BRLZ	0.729158	0.999072	M1	57
NFE2L2	NM_001145413	14	0.698302	5.32058	0	0.000209041	9	66		NFE2L2	NM_001145413	BRLZ	0.734348	0.999072	M1	57
NFE2L2	NM_006164	14	0.701681	5.32476	0	0.000209041	25	82		NFE2L2	NM_006164	BRLZ	0.717688	0.999072	M1	57
CCND1	NM_053056	12	0.64386	3.79065	0.000677736	0.0423117	231	293	Cyclin_C	CCND1	NM_053056	CYCLIN	0.0957606	0.999072	M1	62
NFYA	NM_002505	8	0.829412	4.54548	0	0.00511765	273	338	CBF	NFYA	NM_002505	CBF	4.86317e-05	0.288945	M1	65
ING1	NM_005537	12	0.692897	4.4859	0	0.00626735	313	378	PHD	ING1	NM_005537	PHD	0.312174	0.999072	M1	65
NFYA	NM_021705	8	0.813505	4.24653	0	0.0119072	244	309	CBF	NFYA	NM_021705	CBF	8.35176e-05	0.307599	M1	65
C12orf4	NM_020374	19	0.51262	3.79636	0.000905633	0.0418904	301	372	DUF2362	C12orf4	NM_020374	DUF2362	0.702024	0.999072	M1	71
TP53	NM_001126115	63	0.491646	7.30201	0	4.41482e-09	72	150	P53	TP53	NM_001126115	P53	4.87848e-06	0.0331263	M1	78
TP53	NM_001276697	57	0.543008	7.78311	0	2.0421e-10	45	123								78
FBXW7	NM_001013415	39	0.370715	3.7111	0.001358	0.0489665	299	387	COG2319,WD40	FBXW7	NM_001013415	COG2319	0.328131	0.999072	M1	88
OLFML2A	NM_001282715	7	0.80787	3.82974	0.000913034	0.0396423	238	327								89
OLFML2A	NM_182487	7	0.871517	4.52932	0.000153351	0.0053524	452	541	OLF	OLFML2A	NM_182487	OLF	0.000712038	0.650858	M1	89
SPOP	NM_001007226	22	0.583545	5.33512	0	0.000209041	44	140	MATH_SPOP	SPOP	NM_001007226	MATH_SPOP	0.00052684	0.581277	M1	96
SPOP	NM_001007227	22	0.583545	5.22914	0	0.000296767	44	140	MATH_SPOP	SPOP	NM_001007227	MATH_SPOP	0.00052684	0.581277	M1	96
SPOP	NM_001007228	22	0.583545	5.33744	0	0.000209041	44	140	MATH_SPOP	SPOP	NM_001007228	MATH_SPOP	0.00052684	0.581277	M1	96
SPOP	NM_001007229	22	0.583545	5.358	0	0.00020557	44	140	MATH_SPOP	SPOP	NM_001007229	MATH_SPOP	0.00052684	0.581277	M1	96
SPOP	NM_001007230	22	0.583545	5.32587	0	0.000209041	44	140	MATH_SPOP	SPOP	NM_001007230	MATH_SPOP	0.00052684	0.581277	M1	96
SPOP	NM_003563	22	0.583545	5.27665	0.000267308	0.000243407	44	140	MATH_SPOP	SPOP	NM_003563	MATH_SPOP	0.00052684	0.581277	M1	96
TP53	NM_001276695	63	0.546924	9.04105	0	0	133	243								110
TP53	NM_001276696	63	0.541158	8.6107	0	5.70132e-13	133	243								110
FBXW7	NM_018315	39	0.380862	3.92575	0.000478393	0.0303393	288	425	COG2319,WD40	FBXW7	NM_018315	COG2319	0.223251	0.999072	M1	137
TP53	NM_000546	64	0.625522	11.5699	0	0	140	282	P53	TP53	NM_000546	P53	8.21955e-09	0.000195346	M1	142
TP53	NM_001126112	64	0.625522	11.4029	0	0	140	282	P53	TP53	NM_001126112	P53	8.21955e-09	0.000195346	M1	142
TP53	NM_001126113	63	0.594553	10.2125	0	0	140	282	P53	TP53	NM_001126113	P53	9.60335e-08	0.00152155	M1	142
TP53	NM_001126114	63	0.588745	10.2752	0	0	140	282	P53	TP53	NM_001126114	P53	1.47546e-07	0.00162868	M1	142
TP53	NM_001126118	64	0.5875	10.3783	0	0	101	243	P53	TP53	NM_001126118	P53	1.71324e-07	0.00162868	M1	142
TP53	NM_001276760	64	0.5875	10.4179	0	0	101	243								142
TP53	NM_001276761	64	0.5875	10.3777	0	0	101	243								142
PPP2R1A	NM_014225	29	0.615996	7.23153	0	6.65097e-09	104	258	HEAT,HEAT_EZ,HEAT_2	PPP2R1A	NM_014225	166 - 302	0.000484889	0.708376	M2	154
LIMK2	NM_001031801	14	0.626032	4.29962	0.000145751	0.0107811	178	343	PDZ_signaling,STYKc,PKc	LIMK2	NM_001031801	46 - 104	0.157833	0.803664	M2	165
LIMK2	NM_005569	13	0.674669	4.5927	0.000156715	0.0043985	199	364	PDZ_signaling,STYKc,PKc_like	LIMK2	NM_005569	67 - 125	0.161865	0.803664	M2	165
LIMK2	NM_016733	13	0.666075	4.57585	0.000162048	0.00461166	178	343	PDZ_signaling,STYKc,PKc_like	LIMK2	NM_016733	46 - 104	0.154488	0.803664	M2	165
MIER1	NM_001077701	7	0.665347	2.3279	0.0205038	0.330232	150	326	ELM2,SANT,SANT_MTA3_like	MIER1	NM_001077701	M3	0.0001568	0.101195	M3	176
MIER1	NM_001077704	7	0.603286	1.68678	0.0634957	0.551221	150	326	ELM2,SANT,SANT_MTA3_like	MIER1	NM_001077704	M3	0.000436606	0.193302	M3	176
MIER1	NM_001077700	7	0.697133	2.67698	0.0118563	0.249481	203	379	ELM2,SANT,SANT_MTA3_like	MIER1	NM_001077700	M3	8.58222e-05	0.0797932	M3	176
MIER1	NM_001077703	7	0.647182	2.18767	0.0238634	0.38161	203	379	ELM2,SANT,SANT_MTA3_like	MIER1	NM_001077703	M3	0.000215646	0.123053	M3	176
MIER1	NM_001077702	7	0.61851	1.8632	0.0442124	0.487583	167	343	ELM2,SANT,SANT_MTA3_like	MIER1	NM_001077702	M3	0.000345119	0.164551	M3	176
MIER1	NM_001146110	7	0.676245	2.50696	0.013986	0.283551	167	343	ELM2,SANT,SANT_MTA3_like	MIER1	NM_001146110	M3	0.000128402	0.0964672	M3	176
MIER1	NM_001146111	7	0.634989	2.04703	0.034248	0.428426	167	343	ELM2,SANT,SANT_MTA3_like	MIER1	NM_001146111	M3	0.000264604	0.14058	M3	176
MIER1	NM_001146112	7	0.646444	2.20425	0.0261802	0.376491	123	299	ELM2,SANT,SANT_MTA3_like	MIER1	NM_001146112	M3	0.000218378	0.123053	M3	176
MIER1	NM_020948	7	0.676245	2.43559	0.014175	0.300226	167	343	ELM2,SANT,SANT_MTA3_like	MIER1	NM_020948	M3	0.000128402	0.0964672	M3	176
ORC1	NM_001190819	10	0.697872	3.98627	0.000467235	0.0261444	314	494		ORC1	NM_001190819	M3	0.0224921	0.688088	M3	180
ORC1	NM_001190818	10	0.693184	3.93078	0.000232261	0.0301447	314	499		ORC1	NM_001190818	M3	0.0233614	0.688088	M3	185
ORC1	NM_004153	10	0.693184	3.9623	0.000348392	0.0278536	314	499		ORC1	NM_004153	M3	0.0233614	0.688088	M3	185
MBD1	NM_001204140	10	0.536042	1.97484	0.0405853	0.454076	16	229	MeCP2_MBD,zf-CXXC,zf-CXXC	MBD1	NM_001204140	M3	0.000185001	0.11467	M3	213
MBD1	NM_002384	9	0.584677	2.25805	0.0200755	0.353745	16	229	MeCP2_MBD,zf-CXXC,zf-CXXC	MBD1	NM_002384	M3	4.22135e-05	0.078496	M3	213
TRIM33	NM_033020	16	0.553473	3.80697	0.000810738	0.0407843	864	1091	PHD,Bromo_tif1_like	TRIM33	NM_033020	Bromo_tif1_like	0.0178947	0.991038	M1	227
PARP9	NM_001146102	12	0.634006	3.84216	0.00105374	0.0383375	523	772	TCCD_inducible_PARP_like	PARP9	NM_001146102	317 - 453	0.040505	0.803664	M2	249
PARP9	NM_001146103	12	0.621747	3.73815	0.000854597	0.0470731	488	737	TCCD_inducible_PARP_like	PARP9	NM_001146103	282 - 418	0.0360786	0.803664	M2	249
PARP9	NM_001146105	12	0.621747	3.76736	0.00134294	0.0440689	488	737	TCCD_inducible_PARP_like	PARP9	NM_001146105	282 - 418	0.0360786	0.803664	M2	249
PARP9	NM_031458	12	0.634006	3.81719	0.000819576	0.0405695	523	772	TCCD_inducible_PARP_like	PARP9	NM_031458	317 - 453	0.040505	0.803664	M2	249
PIEZO1	NM_001142864	14	0.605391	4.10452	0.000396652	0.018316	1687	1970		PIEZO1	NM_001142864	2110 - 2520	0.0255948	0.803664	M2	283
PIK3R1	NM_181523	38	0.423767	4.74941	0.000138102	0.00236246	347	659	SH2_nSH2_p85_like,SH2_cSH2_p85_like	PIK3R1	NM_181523	RhoGAP_p85	0.00821609	0.893655	M1	312
CASKIN1	NM_020764	9	0.752461	4.16949	0.000139753	0.014991	195	556	ANK,Ank_2,SH3_Caskin1,SAM,SAM_caskin1,2_repeat1,SAM_caskin1,2_repeat2,SAM_2	CASKIN1	NM_020764	Ank_2	0.00189772	0.751863	M1	361
TAF4	NM_003185	9	0.631041	2.80999	0.00810985	0.207415	592	998	TAFH,TAF4	TAF4	NM_003185	M3	0.0002982	0.150485	M3	406
POLE	NM_006231	47	0.385219	5.16184	0	0.000396631	24	465	DNA_pol_B_exo1,DNA_polB_epsilon_exo	POLE	NM_006231	DNA_polB_epsilon_exo	2.01082e-06	0.0159297	M1	441
PCSK5	NM_001190482	12	0.717685	5.02414	5.37606e-05	0.000711989	242	775	Peptidases_S8_Protein_convertases_Kexins_Fur in-lik,AprE,P_proprotein,FU,FU,FU	PCSK5	NM_001190482	P_proprotein	0.0355702	0.999072	M1	533
KIF21A	NM_001173463	28	0.449283	4.22815	0.000305418	0.0124871	132	692	KISc_KIF4,KISc,Prefoldin,FliJ	KIF21A	NM_001173463	KISc_KIF4	0.0961403	0.999072	M1	560
KIF21A	NM_001173465	28	0.445915	4.20415	0.000431806	0.0135045	132	692	KISc_KIF4,KISc,Prefoldin,FliJ	KIF21A	NM_001173465	KISc_KIF4	0.101078	0.999072	M1	560
KIF21A	NM_017641	28	0.454212	4.4409	0.000301005	0.00722456	132	692	KISc_KIF4,KISc,Prefoldin,FliJ	KIF21A	NM_017641	KISc_KIF4	0.0892246	0.999072	M1	560
KIF21A	NM_001173464	28	0.448949	4.24615	0.000418135	0.0119072	132	705	KISc_KIF4,KISc,Prefoldin,FliJ	KIF21A	NM_001173464	KISc_KIF4	0.0857089	0.999072	M1	573
TAF1	NM_001286074	58	0.314272	4.11317	0.000527677	0.0180754	499	1257								758
TAF1	NM_004606	58	0.313846	4.08202	0.000475411	0.0195108	499	1257	DUF3591	TAF1	NM_004606	1528 - 1640	0.0117585	0.803664	M2	758
CRYBG3	NM_153605	23	0.66825	7.50007	0	1.25708e-09	1963	2963	Crystall,Crystall,Crystall,Crystall,Crystall,Crystall,RICIN,Ricin_B_lectin	CRYBG3	NM_153605	M3	0.00269359	0.420902	M3	1000
NBEA	NM_015678	62	0.295753	3.97251	0.000441261	0.0271628	1533	2770	DUF1088,Neurobeachin,Beach,WD40,COG2319	NBEA	NM_015678	M3	0.00589748	0.581241	M3	1237
