# Supplementary material for: MSEA: detection and quantification of mutation hotspots through mutation set enrichment analysis
Source: Genome Biol. 2014 Oct 28;15(10):489. doi: 10.1186/s13059-014-0489-9 (PMC4226881; doi:10.1186/s13059-014-0489-9)
Supplement: Additional file 4: Table S7. — Significant genes identified by MSEA using SNVs and indels. [file 13059_2014_489_MOESM4_ESM.xlsx]

## Sheet: LAML
Gene	RefSeqID	# mutations	MES	NES	p_clust	adj_p_clust	Mutation_spanning_region_start	Mutation_spanning_region_end	Overlap domain	Gene	RefSeqID	Domain	p_domain	adj_p_domain	model	Span
CEBPA	NM_001287435	35	0.546265	6.49616	0	0.00128627	271	53								-218
CEBPA	NM_004364	35	0.519145	6.07575	0	0.00481925	285	67	bZIP_2	CEBPA	NM_004364	bZIP_2	0.00453347	0.077354	M1	-218
IDH1	NM_001282386	19	1	11.3607	0	1.45661e-14	131	132								1
IDH1	NM_001282387	19	1	11.2692	0	2.42769e-14	131	132								1
IDH1	NM_005896	19	1	11.3925	0	1.36557e-14	131	132	PTZ00435	IDH1	NM_005896	408 - 414	0.423549	0.908202	M2	1
ABTB1	NM_032548	4	1	3.75051	0	0.471636	107	108		ABTB1	NM_032548	M3	0.0268473	0.177192	M3	1
ABTB1	NM_172027	4	1	3.6347	0	0.50732	249	250		ABTB1	NM_172027	M3	0.00742491	0.0700063	M3	1
NPM1	NM_002520	108	0.953704	22.0859	0	0	286	288		NPM1	NM_002520	13 - 116	1	1	M2	2
NPM1	NM_199185	108	0.953704	21.5757	0	0	257	259		NPM1	NM_199185	13 - 116	1	1	M2	2
PTPN11	NM_080601	4	0.980263	3.62708	0	0.50732	59	72	SH2_N-SH2_SHP_like	PTPN11	NM_080601	SH2_N-SH2_SHP_like	0.000455639	0.0217319	M1	13
CEBPA	NM_001285829	23	0.720824	7.25692	0	8.77564e-05	166	199								33
CEBPA	NM_001287424	35	0.479027	5.33667	0	0.033157	320	353								33
IDH2	NM_001289910	20	0.922111	10.2095	0	2.38138e-11	87	120								33
IDH2	NM_002168	20	0.931111	10.4478	0	5.4188e-12	139	172	PTZ00435	IDH2	NM_002168	PTZ00435	0.0584225	0.325601	M1	33
NRAS	NM_002524	15	0.747312	5.9106	0	0.00724569	11	61	H_N_K_Ras_like	NRAS	NM_002524	H_N_K_Ras_like	0.0316337	0.291482	M1	50
RUNX1	NM_001001890	25	0.618594	6.6721	0	0.00073123	85	174	Runt	RUNX1	NM_001001890	Runt	0.00243325	0.0523149	M1	89
RUNX1	NM_001754	25	0.62906	6.72131	0	0.000646731	112	201	Runt	RUNX1	NM_001754	Runt	0.00163813	0.0422638	M1	89
RUNX1	NM_001122607	20	0.66805	6.04907	0	0.00499362	85	174	Runt	RUNX1	NM_001122607	Runt	0.000673859	0.0217319	M1	89
DNMT3A	NM_022552	58	0.568151	10.624	0	2.08998e-12	717	882	Dcm,AdoMet_MTases	DNMT3A	NM_022552	AdoMet_MTases	0.000531595	0.0217319	M1	165
DNMT3A	NM_153759	58	0.521379	9.13683	0	1.2678e-08	528	693	Dcm,AdoMet_MTases	DNMT3A	NM_153759	AdoMet_MTases	0.00479715	0.077354	M1	165
DNMT3A	NM_175629	58	0.568151	10.5716	0	2.62304e-12	717	882	Dcm,AdoMet_MTases	DNMT3A	NM_175629	AdoMet_MTases	0.000531595	0.0217319	M1	165
TP53	NM_001126118	18	0.481318	2.96058	0.00536572	0.891092	132	303	P53,P53_tetramer	TP53	NM_001126118	M3	0.00369788	0.048812	M3	171
TET2	NM_001127208	42	0.384784	4.63648	0.000149843	0.139902	879	1452	Tet_JBP	TET2	NM_001127208	M3	0.00270163	0.044577	M3	573

## Sheet: BRCA
Gene	RefSeqID	# mutations	MES	NES	p_clust	adj_p_clust	Mutation_spanning_region_start	Mutation_spanning_region_end	Overlap domain	Gene	RefSeqID	Domain	p_domain	adj_p_domain	model	Span
MED12	NM_005120	26	0.451028	4.01871	0.000505259	0.00678136	1712	234	Med12-LCEWAV	MED12	NM_005120	Med12-LCEWAV	0.141311	0.855615	M1	-1478
ZNF608	NM_020747	7	0.779505	3.64588	0.000727465	0.018209	1482	91	SFP1	ZNF608	NM_020747	512 - 593	0.454753	0.768248	M2	-1391
NCOR2	NM_006312	55	0.480589	8.48047	0	9.95714e-13	1808	511	SANT,SANT	NCOR2	NM_006312	M3	0.47489	0.854875	M3	-1297
NCOR2	NM_001077261	55	0.488728	8.68688	0	2.36356e-13	1798	510	SANT,SANT	NCOR2	NM_001077261	M3	0.469813	0.853428	M3	-1288
SLC38A10	NM_001037984	12	0.716741	4.96507	0	0.000261617	1070	83	Aa_trans,SdaC	SLC38A10	NM_001037984	Aa_trans	0.599785	0.877005	M1	-987
XPO5	NM_020750	6	0.7975	3.29473	0.00141184	0.0437456	1197	240	Xpo1	XPO5	NM_020750	Xpo1	0.00184629	0.355552	M1	-957
EML4	NM_019063	5	0.906858	3.64357	0.000611558	0.0182399	955	69	HELP,COG2319,WD40,WD40,COG2319	EML4	NM_019063	223 - 864	0.00348066	0.768248	M2	-886
EML4	NM_001145076	5	0.900979	3.58241	0.000649984	0.0205406	897	69	HELP,COG2319,WD40,WD40,COG2319	EML4	NM_001145076	165 - 806	0.0019881	0.729632	M2	-828
CDCP1	NM_022842	6	0.850962	3.72517	0.000358809	0.0155801	798	90	CUB domain,CUB,CUB domain,CUB domain	CDCP1	NM_022842	M3	0.0340728	0.753462	M3	-708
BRCA1	NM_007298	5	0.874172	3.35597	0.00105388	0.0370728	683	23	zf-C3HC4_2,RING,BRCT	BRCA1	NM_007298	M3	0.00815384	0.645298	M3	-660
CCDC66	NM_001141947	19	0.577942	4.86575	0	0.000376074	598	3								-595
GATA3	NM_001002295	126	0.763129	20.7062	0	0	320	1	ZnF_GATA,ZnF_GATA	GATA3	NM_001002295	ZnF_GATA	0.0107113	0.501688	M1	-319
GATA3	NM_002051	126	0.7626	19.9299	0	0	319	1	ZnF_GATA,ZnF_GATA	GATA3	NM_002051	ZnF_GATA	0.010806	0.501688	M1	-318
KRAS	NM_004985	7	0.913978	4.73263	0	0.000617992	182	12	H_N_K_Ras_like	KRAS	NM_004985	H_N_K_Ras_like	0.744764	0.927931	M1	-170
CTSA	NM_000308	7	0.857143	4.37847	0	0.00216522	28	29		CTSA	NM_000308	Peptidase_S10	0.0650943	0.803016	M1	1
CTU2	NM_001012759	9	0.888889	5.81324	0	6.37034e-06	365	366	DUF2392	CTU2	NM_001012759	DUF2392	0.108298	0.835911	M1	1
CTU2	NM_001012762	9	0.888889	5.63037	0	1.50192e-05	365	366	DUF2392	CTU2	NM_001012762	DUF2392	0.117129	0.854733	M1	1
AKT1	NM_001014431	19	0.947368	10.7152	0	0	16	17	PH_Akt	AKT1	NM_001014431	M3	0.50666	0.862077	M3	1
AKT1	NM_001014432	19	0.947368	10.4997	0	0	16	17	PH_Akt	AKT1	NM_001014432	M3	0.50666	0.862077	M3	1
ZNF384	NM_001039920	28	1	14.1815	0	0	397	398		ZNF384	NM_001039920	M3	0.000139654	0.0431011	M3	1
TMEM184A	NM_001097620	8	1	6.48141	0	2.289e-07	391	392		TMEM184A	NM_001097620	58 - 329	3.38847e-05	0.0459163	M2	1
GIGYF2	NM_001103146	25	0.88	11.7591	0	0	1209	1210		GIGYF2	NM_001103146	533 - 588	0.55248	0.768248	M2	1
GIGYF2	NM_001103147	25	0.88	11.6466	0	0	1230	1231		GIGYF2	NM_001103147	554 - 609	0.555731	0.768248	M2	1
GIGYF2	NM_001103148	25	0.88	11.7476	0	0	1203	1204		GIGYF2	NM_001103148	527 - 582	0.551538	0.768248	M2	1
MIR205HG	NM_001104548	10	1	7.06376	0	8.67872e-09	83	84								1
CTSA	NM_001127695	7	0.857143	4.41907	0.00041658	0.00190542	10	11		CTSA	NM_001127695	Peptidase_S10	0.0437681	0.745916	M1	1
MEF2A	NM_001130926	27	0.888889	11.8577	0	0	409	410		MEF2A	NM_001130926	95 - 153	0.383189	0.768248	M2	1
MEF2A	NM_001130927	27	0.888889	11.7523	0	0	349	350		MEF2A	NM_001130927	27 - 85	0.350081	0.768248	M2	1
MEF2A	NM_001130928	27	0.888889	11.9226	0	0	341	342		MEF2A	NM_001130928	27 - 85	0.345268	0.768248	M2	1
ZNF384	NM_001135734	28	1	14.4546	0	0	513	514		ZNF384	NM_001135734	M3	0.00014332	0.0431011	M3	1
SLC25A5	NM_001152	6	1	5.18238	0	0.000114951	64	65	PTZ00169,Mito_carr	SLC25A5	NM_001152	Mito_carr	0.000213122	0.139146	M1	1
DDHD1	NM_001160147	4	1	3.70884	0	0.016275	111	112		DDHD1	NM_001160147	618 - 865	0.104078	0.768248	M2	1
DDHD1	NM_001160148	4	1	3.67583	0	0.0173787	111	112		DDHD1	NM_001160148	611 - 886	0.0874386	0.768248	M2	1
CTSA	NM_001167594	7	0.857143	4.37249	0	0.0022003	28	29		CTSA	NM_001167594	Peptidase_S10	0.0679536	0.803016	M1	1
MEF2A	NM_001171894	27	0.888889	11.8928	0	0	409	410		MEF2A	NM_001171894	95 - 153	0.383189	0.768248	M2	1
THNSL2	NM_001244678	4	1	3.66977	0	0.0173935	170	171	Trp-synth-beta_II	THNSL2	NM_001244678	Trp-synth-beta_II	0.333206	0.855615	M1	1
NR1H2	NM_001256647	32	0.9375	13.619	0	0	74	75		NR1H2	NM_001256647	NR_LBD_LXR	0.134025	0.855615	M1	1
CEP164	NM_001271933	8	0.75	3.75286	0.00054979	0.0146515	496	497								1
IFI27	NM_001288954	4	1	3.69864	0	0.0166417	41	42								1
IFI27	NM_001288957	4	1	3.47635	0	0.0268707	41	42								1
IFI27	NM_001288958	4	1	3.57268	0	0.0210457	41	42								1
IFI27	NM_001288995	4	1	3.78499	0	0.0133765	41	42								1
E2F4	NM_001950	8	1	6.29212	0	6.13892e-07	305	306		E2F4	NM_001950	17 - 83	0.0929783	0.768248	M2	1
RBMX	NM_002139	27	0.888889	11.8021	0	0	104	105		RBMX	NM_002139	173 - 217	0.390835	0.768248	M2	1
BAX	NM_004324	4	1	3.63383	0	0.018444	37	38	bcl-2,Bcl-2_like	BAX	NM_004324	Bcl-2_like	0.0578937	0.803016	M1	1
SYNGR1	NM_004711	4	1	3.56362	0	0.0213969	201	202		SYNGR1	NM_004711	21 - 167	0.00475691	0.768248	M2	1
AKT1	NM_005163	19	0.947368	10.6763	0	0	16	17	PH_Akt	AKT1	NM_005163	M3	0.50666	0.862077	M3	1
HLA-B	NM_005514	8	1	6.20459	0	9.69786e-07	68	69	MHC_I	HLA-B	NM_005514	MHC_I	0.000753517	0.276181	M1	1
IFI27	NM_005532	4	1	3.59913	0	0.0198366	41	42		IFI27	NM_005532	45 - 101	0.022411	0.768248	M2	1
MEF2A	NM_005587	27	0.888889	12.1755	0	0	411	412		MEF2A	NM_005587	90 - 155	0.355512	0.768248	M2	1
RBM5	NM_005778	22	0.814039	9.43033	0	0	815	816		RBM5	NM_005778	M3	0.148455	0.759172	M3	1
MAP3K4	NM_005922	32	0.8125	12.4434	0	0	1188	1189		MAP3K4	NM_005922	1342 - 1601	0.183826	0.768248	M2	1
NR1H2	NM_007121	33	0.909091	13.6271	0	0	171	172		NR1H2	NM_007121	M3	0.076147	0.756551	M3	1
RALY	NM_007367	9	0.888889	5.67546	0	1.2188e-05	213	214		RALY	NM_007367	22 - 88	0.304327	0.768248	M2	1
CEP164	NM_014956	8	0.75	3.81157	0.000479419	0.0126254	493	494		CEP164	NM_014956	M3	0.285034	0.803087	M3	1
GIGYF2	NM_015575	25	0.88	11.6752	0	0	1209	1210		GIGYF2	NM_015575	533 - 588	0.55248	0.768248	M2	1
RALY	NM_016732	10	0.8	5.17625	0	0.000116995	229	230		RALY	NM_016732	22 - 88	0.222268	0.768248	M2	1
THAP11	NM_020457	4	1	3.69762	0	0.0166417	122	123		THAP11	NM_020457	1981-06-01	03:17:24.431000	0.768248	M2	1
DDHD1	NM_030637	4	1	3.67516	0	0.0173787	111	112		DDHD1	NM_030637	611 - 858	0.102426	0.768248	M2	1
PABPC3	NM_030979	13	0.769231	5.8606	0	5.20375e-06	253	254	PABP-1234,RRM	PABPC3	NM_030979	RRM	0.0319918	0.714883	M1	1
KRAS	NM_033360	5	1	4.31171	0	0.00266072	11	12	COG1100,H_N_K_Ras_like	KRAS	NM_033360	H_N_K_Ras_like	0.21501	0.855615	M1	1
ZNF384	NM_133476	28	1	14.1858	0	0	452	453		ZNF384	NM_133476	M3	0.000351526	0.0720788	M3	1
BAX	NM_138761	4	1	3.64881	0	0.0181176	37	38	bcl-2,Bcl-2_like	BAX	NM_138761	Bcl-2_like	0.112231	0.840945	M1	1
BAX	NM_138764	4	1	3.62177	0	0.0190847	37	38	bcl-2,Bcl-2_like	BAX	NM_138764	Bcl-2_like	0.12842	0.855615	M1	1
CDC42EP1	NM_152243	6	1	5.08672	0	0.000167359	252	253		CDC42EP1	NM_152243	37 - 67	0.320543	0.768248	M2	1
DCP1B	NM_152640	10	1	7.49042	0	6.64256e-10	260	261		DCP1B	NM_152640	16 - 131	0.041451	0.768248	M2	1
ASPHD1	NM_181718	6	1	5.17101	0	0.00011861	169	170		ASPHD1	NM_181718	239 - 372	0.0246834	0.768248	M2	1
TICAM1	NM_182919	9	0.888889	5.73042	0	9.40611e-06	366	367		TICAM1	NM_182919	675 - 698	0.710775	0.796907	M2	1
LURAP1L	NM_203403	6	1	4.98432	0	0.000247256	48	49								1
MED15	NM_001003891	13	0.923077	8.20466	0	6.36626e-12	249	251		MED15	NM_001003891	Med15	0.377871	0.855615	M1	2
SIL1	NM_001037633	4	1	3.61058	0	0.0196095	444	446		SIL1	NM_001037633	220 - 335	0.28062	0.768248	M2	2
VEZF1	NM_007146	15	0.933333	8.81093	0	9.4054e-14	347	349		VEZF1	NM_007146	188 - 213	0.578865	0.768354	M2	2
MED15	NM_015889	13	0.923077	8.01417	0	2.18652e-11	249	251		MED15	NM_015889	Med15	0.350026	0.855615	M1	2
TMEM63B	NM_018426	4	1	3.76116	0	0.0143278	778	780		TMEM63B	NM_018426	52 - 226	0.330577	0.768248	M2	2
SIL1	NM_022464	4	1	3.74312	0	0.014975	444	446		SIL1	NM_022464	220 - 335	0.28062	0.768248	M2	2
FAR1	NM_032228	4	1	3.63759	0	0.0183791	68	70	PLN02996,FAR-N_SDR_e	FAR1	NM_032228	PLN02996	0.443844	0.855615	M1	2
XRCC6BP1	NM_033276	4	1	3.73684	0	0.0151424	68	70	Peptidase_M76	XRCC6BP1	NM_033276	Peptidase_M76	0.233536	0.855615	M1	2
RBM23	NM_001077351	10	0.795402	5.05722	0	0.00018522	389	393	SF-CC1	RBM23	NM_001077351	SF-CC1	0.0700995	0.803016	M1	4
RBM23	NM_001077352	10	0.795012	5.07338	0.000246853	0.000174179	355	359		RBM23	NM_001077352	M3	0.057807	0.753462	M3	4
TCFL5	NM_006602	4	0.995984	3.64182	0	0.0182399	480	484								4
KEAP1	NM_012289	5	0.99839	4.46104	0	0.00164373	448	452	PHA03098,Kelch	KEAP1	NM_012289	Kelch	0.00126359	0.346224	M1	4
RBM23	NM_018107	10	0.795227	4.96559	0	0.000261617	373	377	SF-CC1	RBM23	NM_018107	SF-CC1	0.0841814	0.803016	M1	4
KEAP1	NM_203500	5	0.99839	4.39675	0	0.00206101	448	452	PHA03098,Kelch	KEAP1	NM_203500	Kelch	0.00126359	0.346224	M1	4
TMEM30B	NM_001017970	4	0.991404	3.66744	0	0.0174466	288	293	CDC50	TMEM30B	NM_001017970	CDC50	0.376727	0.855615	M1	5
PHLDA1	NM_007350	14	0.778139	6.44029	0	2.83793e-07	189	194								5
PNPLA3	NM_025225	7	0.85295	4.2844	0.000207857	0.0028745	390	395		PNPLA3	NM_025225	Pat_PNPLA3	0.159949	0.855615	M1	5
GPRIN1	NM_052899	8	0.997018	6.49829	0	2.16721e-07	229	234								5
C12orf57	NM_138425	5	0.97561	4.15985	0	0.00427154	53	59								6
KIAA1211	NM_020722	6	0.995938	5.24066	0	9.02496e-05	302	309								7
CCDC66	NM_001012506	14	0.779114	6.49602	0	2.16721e-07	564	572								8
DENND4B	NM_014856	15	0.929315	9.04918	0	1.37562e-14	900	908		DENND4B	NM_014856	M3	0.178398	0.761691	M3	8
ATN1	NM_001007026	29	0.787176	11.0886	0	0	486	496	polyglutamine repeat	ATN1	NM_001007026	polyglutamine repeat	4.15131e-07	0.000526075	M1	10
UGT8	NM_001128174	6	0.985158	5.02735	0	0.000207153	337	347	UDPGT,GT1_Gtf_like	UGT8	NM_001128174	UDPGT	1	1	M1	10
ATN1	NM_001940	29	0.787176	11.069	0	0	486	496	polyglutamine repeat	ATN1	NM_001940	polyglutamine repeat	4.15131e-07	0.000526075	M1	10
UGT8	NM_003360	6	0.985158	5.16409	0	0.000121161	337	347	UDPGT,GT1_Gtf_like	UGT8	NM_003360	UDPGT	1	1	M1	10
DNAJC11	NM_018198	4	0.98741	3.58635	0	0.0204038	105	115		DNAJC11	NM_018198	M3	0.104572	0.756551	M3	10
FIP1L1	NM_001134937	5	0.984642	4.38312	0	0.00214162	476	487		FIP1L1	NM_001134937	138 - 182	0.572133	0.768248	M2	11
FIP1L1	NM_001134938	5	0.982625	4.25136	0	0.00321345	408	419		FIP1L1	NM_001134938	138 - 182	0.5469	0.768248	M2	11
NCOA3	NM_001174087	52	0.841193	17.4404	0	0	1243	1254		NCOA3	NM_001174087	616 - 704	0.212492	0.768248	M2	11
NCOA3	NM_001174088	52	0.841165	17.4257	0	0	1235	1246		NCOA3	NM_001174088	626 - 714	0.211158	0.768248	M2	11
NCOA3	NM_006534	52	0.841182	16.9914	0	0	1240	1251		NCOA3	NM_006534	616 - 704	0.211993	0.768248	M2	11
FIP1L1	NM_030917	5	0.984797	4.23398	0	0.00335769	482	493		FIP1L1	NM_030917	153 - 197	0.574163	0.768283	M2	11
NCOA3	NM_181659	52	0.841196	17.1142	0	0	1244	1255		NCOA3	NM_181659	616 - 704	0.212659	0.768248	M2	11
PIK3CA	NM_006218	303	0.409019	15.8344	0	0	1036	1049	PI3Kc_IA_alpha	PIK3CA	NM_006218	173 - 292	0.0014391	0.703509	M2	13
UBXN11	NM_001077262	4	0.964824	3.40351	0.000249938	0.0328868	354	370		UBXN11	NM_001077262	M3	0.167707	0.761691	M3	16
UBXN11	NM_145345	4	0.971134	3.44002	0	0.0295686	441	457		UBXN11	NM_145345	M3	0.137398	0.756551	M3	16
UBXN11	NM_183008	4	0.972973	3.4554	0.000192271	0.0283247	474	490		UBXN11	NM_183008	M3	0.154852	0.761611	M3	16
AXL	NM_001278599	8	0.967897	6.12464	0	1.42796e-06	4	27								23
HDAC2	NM_001527	4	0.958763	3.39214	0.000409752	0.0337771	152	175	HDAC2,AcuC	HDAC2	NM_001527	AcuC	0.101792	0.821293	M1	23
CDC27	NM_001114091	6	0.972222	4.88224	0	0.000358903	492	517	TPR_12,TPR_12,TPR	CDC27	NM_001114091	17 - 92	0.535116	0.768248	M2	25
CDC27	NM_001256	6	0.972019	4.97609	0	0.000253916	486	511	TPR_12,TPR_12,TPR	CDC27	NM_001256	17 - 92	0.533557	0.768248	M2	25
UEVLD	NM_001040697	4	0.948718	3.29337	0.000849077	0.0437632	274	301	PLN02602,LDH_1	UEVLD	NM_001040697	LDH_1	0.0861294	0.803016	M1	27
UEVLD	NM_001261382	4	0.946188	3.24238	0.00089067	0.0491458	252	279	PLN02602,LDH_1	UEVLD	NM_001261382	LDH_1	0.103087	0.821293	M1	27
NCOR2	NM_001206654	55	0.479696	8.45609	0	1.16756e-12	1798	1829		NCOR2	NM_001206654	M3	0.473994	0.854875	M3	31
PRKCSH	NM_001001329	5	0.942639	3.98175	0.00019044	0.00758602	281	313		PRKCSH	NM_001001329	21 - 163	0.2588	0.768248	M2	32
PRKCSH	NM_001289102	5	0.942639	4.00652	0	0.00699791	281	313								32
PRKCSH	NM_001289103	5	0.943715	3.95016	0	0.00841493	281	313								32
PRKCSH	NM_001289104	5	0.943715	4.01178	0.000186881	0.006909	281	313								32
PRKCSH	NM_002743	5	0.942966	3.84346	0.000189358	0.0115871	281	313		PRKCSH	NM_002743	21 - 163	0.260401	0.768248	M2	32
RAI1	NM_030665	12	0.898265	7.36303	0	1.47118e-09	241	279		RAI1	NM_030665	1825 - 1903	0.560059	0.768248	M2	38
POMT2	NM_013382	4	0.953083	3.34121	0.000533262	0.038586	202	241	PMT1,PMT	POMT2	NM_013382	PMT	0.0027245	0.406191	M1	39
RERE	NM_001042682	4	0.960317	3.38314	0.000395218	0.0344447	114	158		RERE	NM_001042682	391 - 1012	0.00574562	0.768248	M2	44
BROX	NM_001288581	5	0.874627	3.29025	0.00207039	0.0439294	265	310								45
CBFB	NM_001755	18	0.545635	3.60349	0	0.0198366	55	104	CBF_beta	CBFB	NM_001755	CBF_beta	0.156699	0.855615	M1	49
CBFB	NM_022845	18	0.552344	3.67797	0.00106895	0.0173787	55	104	CBF_beta	CBFB	NM_022845	CBF_beta	0.104985	0.827553	M1	49
USP36	NM_025090	23	0.871042	10.8868	0	0	909	958		USP36	NM_025090	121 - 421	0.113886	0.768248	M2	49
NOTCH1	NM_017617	7	0.838719	4.21683	7.82748e-05	0.00351236	2437	2487	DUF3454	NOTCH1	NM_017617	M3	0.379913	0.843323	M3	50
TRMT2B	NM_001167972	4	0.906	2.90509	0.00476096	0.0996688	363	414	TrmA,AdoMet_MTases	TRMT2B	NM_001167972	AdoMet_MTases	0.000247053	0.139146	M1	51
TRMT2B	NM_001167970	4	0.906	2.87823	0.0029756	0.103596	363	414	TrmA,AdoMet_MTases	TRMT2B	NM_001167970	AdoMet_MTases	0.000247053	0.139146	M1	51
TRMT2B	NM_001167971	4	0.896703	2.75956	0.00588107	0.127697	318	369	TrmA,AdoMet_MTases	TRMT2B	NM_001167971	AdoMet_MTases	0.000368368	0.177834	M1	51
TRMT2B	NM_024917	4	0.906	2.91348	0.00277723	0.098333	363	414	TrmA,AdoMet_MTases	TRMT2B	NM_024917	AdoMet_MTases	0.000247053	0.139146	M1	51
HLA-A	NM_001242758	6	0.864641	3.91096	0	0.00946949	198	250	MHC_I,IgC_MHC_I_alpha3	HLA-A	NM_001242758	IgC_MHC_I_alpha3	0.0700584	0.803016	M1	52
HLA-A	NM_002116	6	0.864641	3.8848	0.000273898	0.0102402	198	250	MHC_I,IgC_MHC_I_alpha3	HLA-A	NM_002116	IgC_MHC_I_alpha3	0.0700584	0.803016	M1	52
BCL6B	NM_181844	15	0.822222	7.3088	0	2.03695e-09	179	234		BCL6B	NM_181844	28 - 132	0.222765	0.768248	M2	55
TAB3	NM_152787	7	0.770863	3.49699	0.00182559	0.0254131	410	475		TAB3	NM_152787	M3	0.334669	0.816492	M3	65
ZNF268	NM_001165881	7	0.774516	3.5695	0.00105585	0.0211724	820	900	COG5048,zf-H2C2_2	ZNF268	NM_001165881	M3	0.0987818	0.756551	M3	80
ZNF268	NM_001165882	7	0.766551	3.45686	0.00196736	0.0283043	737	817	COG5048,zf-H2C2_2	ZNF268	NM_001165882	M3	0.136788	0.756551	M3	80
ZNF268	NM_003415	7	0.774516	3.58168	0.00137261	0.0205406	820	900	COG5048,zf-H2C2_2	ZNF268	NM_003415	M3	0.0987818	0.756551	M3	80
LSR	NM_001260490	6	0.85316	3.78699	0.000184809	0.0133552	356	438								82
FGFR2	NM_000141	7	0.895961	4.83463	0	0.000421587	543	632	PTKc_FGFR2,Pkinase_Tyr	FGFR2	NM_000141	PTKc_FGFR2	0.00473612	0.488583	M1	89
FGFR2	NM_001144913	7	0.888889	4.78439	0	0.00051534	544	633	PTKc_FGFR2,Pkinase_Tyr	FGFR2	NM_001144913	Pkinase_Tyr	0.00418539	0.47146	M1	89
FGFR2	NM_001144914	7	0.879433	4.52501	0	0.00129948	431	520	PTKc_FGFR2,Pkinase_Tyr	FGFR2	NM_001144914	Pkinase_Tyr	0.00600057	0.488583	M1	89
FGFR2	NM_001144915	7	0.87909	4.55934	0.000282845	0.00115158	454	543	PTKc_FGFR2,Pkinase_Tyr	FGFR2	NM_001144915	Pkinase_Tyr	0.0060765	0.488583	M1	89
FGFR2	NM_001144916	7	0.878917	4.59151	0	0.00102851	428	517	PTKc_FGFR2,Pkinase_Tyr	FGFR2	NM_001144916	Pkinase_Tyr	0.00611492	0.488583	M1	89
FGFR2	NM_001144917	7	0.878745	4.68437	0	0.000740774	427	516	PTKc_FGFR2,Pkinase_Tyr	FGFR2	NM_001144917	Pkinase_Tyr	0.00615363	0.488583	M1	89
FGFR2	NM_001144918	7	0.878571	4.6076	0	0.000971736	426	515	PTKc_FGFR2,Pkinase_Tyr	FGFR2	NM_001144918	Pkinase_Tyr	0.00619265	0.488583	M1	89
FGFR2	NM_001144919	7	0.87426	4.55169	0.000147037	0.00117841	455	544	PTKc_FGFR2,Pkinase_Tyr	FGFR2	NM_001144919	Pkinase_Tyr	0.00722899	0.488583	M1	89
RBM12	NM_001198838	11	0.635381	3.53798	0.00182384	0.0229091	809	898	COG0724,RRM	RBM12	NM_001198838	304 - 376	0.284348	0.768248	M2	89
RBM12	NM_001198840	11	0.635381	3.54008	0.00150198	0.0228481	809	898	COG0724,RRM	RBM12	NM_001198840	304 - 376	0.284348	0.768248	M2	89
RBM12	NM_006047	11	0.635381	3.58768	0.00107285	0.0204006	809	898	COG0724,RRM	RBM12	NM_006047	304 - 376	0.284348	0.768248	M2	89
FGFR2	NM_022970	7	0.896088	4.7518	0	0.000575708	544	633	PTKc_FGFR2,Pkinase_Tyr	FGFR2	NM_022970	PTKc_FGFR2	0.00471065	0.488583	M1	89
FGFR2	NM_023029	7	0.883242	4.65151	0	0.000833255	454	543	PTKc_FGFR2,Pkinase_Tyr	FGFR2	NM_023029	Pkinase_Tyr	0.00520684	0.488583	M1	89
RBM12	NM_152838	11	0.635381	3.59962	0.0013947	0.0198366	809	898	COG0724,RRM	RBM12	NM_152838	304 - 376	0.284348	0.768248	M2	89
ZNF415	NM_001136038	5	0.847273	3.10783	0.00216177	0.065597	124	213		ZNF415	NM_001136038	M3	0.00100117	0.161296	M3	89
ZNF415	NM_001164309	5	0.847273	3.13351	0.00324266	0.0627028	124	213		ZNF415	NM_001164309	M3	0.00100117	0.161296	M3	89
ZNF415	NM_018355	5	0.847273	3.10108	0.00198162	0.0662927	124	213		ZNF415	NM_018355	M3	0.00100117	0.161296	M3	89
SLC22A14	NM_004803	6	0.847458	3.66058	0.000673287	0.0176779	88	182	2A0119	SLC22A14	NM_004803	2A0119	0.268264	0.855615	M1	94
AXL	NM_001699	9	0.895573	5.83894	0	5.72412e-06	199	295	I-set,Ig2_Tyro3_like,FN3	AXL	NM_001699	FN3	0.00159743	0.351464	M1	96
AXL	NM_021913	9	0.896629	5.90209	0	4.35341e-06	199	295	I-set,Ig2_Tyro3_like,FN3	AXL	NM_021913	FN3	0.00154709	0.351464	M1	96
ADAMTS1	NM_006988	7	0.75839	3.39088	0.00103402	0.0337806	477	576	ADAM_CR,TSP1	ADAMTS1	NM_006988	258 - 463	0.12099	0.768248	M2	99
PIK3R1	NM_001242466	33	0.596225	7.28512	0	2.32593e-09	91	214		PIK3R1	NM_001242466	M3	8.67334e-05	0.0300965	M3	123
PIK3R1	NM_181504	34	0.635809	8.6358	0	3.33817e-13	184	307		PIK3R1	NM_181504	M3	8.4746e-05	0.0300965	M3	123
PIK3R1	NM_181524	33	0.644893	8.32426	0	2.77769e-12	154	277		PIK3R1	NM_181524	M3	4.81103e-05	0.0197296	M3	123
GLYR1	NM_032569	7	0.777778	3.53405	0.000542397	0.0231008	327	453	MmsB,F420_oxidored	GLYR1	NM_032569	210 - 551	0.0491396	0.768248	M2	126
TP53	NM_001276697	217	0.480864	8.40616	0	1.60617e-12	1	128								127
TP53	NM_001276698	208	0.340165	3.26341	0.00439319	0.0469032	1	128								127
TP53	NM_001276699	208	0.364859	3.78896	0.000534474	0.0133552	1	128								127
IGSF3	NM_001007237	7	0.74958	3.28226	0.00217737	0.0447244	917	1048	V-set	IGSF3	NM_001007237	689 - 810	0.352727	0.768248	M2	131
IGSF3	NM_001542	7	0.751358	3.30831	0.00156495	0.0423475	937	1068	V-set	IGSF3	NM_001542	709 - 830	0.356951	0.768248	M2	131
TP53	NM_001126116	233	0.327777	3.52311	0.00191296	0.0238057	22	155	P53	TP53	NM_001126116	P53	1.65632e-05	0.0167918	M1	133
TP53	NM_001126117	233	0.347736	4.15078	0.000934143	0.00438824	22	155	P53	TP53	NM_001126117	P53	3.83033e-06	0.00431465	M1	133
TP53	NM_001126115	242	0.446327	7.96312	0	3.04842e-11	18	155	P53	TP53	NM_001126115	P53	8.31537e-09	1.40502e-05	M1	137
PIK3R1	NM_181523	33	0.767763	11.2509	0	0	439	577		PIK3R1	NM_181523	M3	9.94167e-08	7.47448e-05	M3	138
CRIPAK	NM_175918	19	0.568997	4.61551	0	0.000954193	25	174								149
EXT1	NM_000127	7	0.797571	3.74172	0.000670151	0.014975	260	415	Exostosin	EXT1	NM_000127	Exostosin	0.0406994	0.73918	M1	155
SF3B1	NM_012433	14	0.81292	7.00225	0	1.23951e-08	625	781	HSH155	SF3B1	NM_012433	HSH155	0.13637	0.855615	M1	156
ERBB2	NM_001005862	13	0.638474	4.2355	0.000326504	0.00335769	647	812	TM_ErbB2,PTKc_HER2,Pkinase_Tyr	ERBB2	NM_001005862	Pkinase_Tyr	0.00582525	0.488583	M1	165
ERBB2	NM_001289936	13	0.640067	4.30481	0.000322555	0.00269595	662	827								165
ERBB2	NM_001289937	12	0.681471	4.45211	9.47777e-05	0.0016897	677	842								165
ERBB2	NM_004448	13	0.641622	4.30805	7.96749e-05	0.00268031	677	842	TM_ErbB2,PTKc_HER2,Pkinase_Tyr	ERBB2	NM_004448	Pkinase_Tyr	0.00517716	0.488583	M1	165
ZFP36L1	NM_001244701	16	0.600503	4.36914	0	0.00221375	77	245	Tis11B_N,zf-CCCH,zf-CCCH	ZFP36L1	NM_001244701	zf-CCCH	0.0473709	0.759884	M1	168
ZFP36L1	NM_001244698	16	0.516717	3.1	0.00414079	0.0662927	8	176	Tis11B_N,zf-CCCH,zf-CCCH	ZFP36L1	NM_001244698	M3	0.000179623	0.0450154	M3	168
ZFP36L1	NM_004926	16	0.516717	3.15588	0.00414079	0.0599236	8	176	Tis11B_N,zf-CCCH,zf-CCCH	ZFP36L1	NM_004926	M3	0.000179623	0.0450154	M3	168
PLK2	NM_001252226	8	0.752252	3.73133	0.000745045	0.0153436	498	668	POLO_box,POLO_box	PLK2	NM_001252226	68 - 320	0.0290604	0.768248	M2	170
PLK2	NM_006622	8	0.757353	3.77471	0.000875785	0.0137699	512	682	POLO_box,POLO_box	PLK2	NM_006622	82 - 334	0.031245	0.768248	M2	170
TBX3	NM_005996	26	0.57997	6.32161	0	5.29909e-07	102	276	TBOX	TBX3	NM_005996	TBOX	0.000443619	0.191132	M1	174
TP53	NM_001126113	279	0.544164	13.3485	0	0	106	287	P53	TP53	NM_001126113	P53	8.18678e-13	2.76659e-09	M1	181
TP53	NM_001126114	279	0.536301	12.9319	0	0	106	287	P53	TP53	NM_001126114	P53	2.11353e-12	5.35675e-09	M1	181
TP53	NM_001126118	288	0.524292	12.6797	0	0	67	248	P53	TP53	NM_001126118	P53	3.65411e-11	7.40907e-08	M1	181
TP53	NM_001276695	279	0.472808	10.196	0	0	67	248								181
TP53	NM_001276696	279	0.461677	9.22633	0	0	67	248								181
TP53	NM_001276760	288	0.524292	12.575	0	0	67	248								181
TP53	NM_001276761	288	0.524292	12.6818	0	0	67	248								181
TP53	NM_000546	288	0.574058	15.47	0	0	106	292	P53	TP53	NM_000546	P53	7.68274e-14	3.89438e-10	M1	186
TP53	NM_001126112	288	0.574058	15.4604	0	0	106	292	P53	TP53	NM_001126112	P53	7.68274e-14	3.89438e-10	M1	186
MET	NM_000245	10	0.766956	4.85365	0	0.000392479	224	414	Sema_MET,Sema	MET	NM_000245	Sema	0.00193743	0.355552	M1	190
MET	NM_001127500	10	0.768665	4.8709	7.10177e-05	0.00037104	224	414	Sema_MET,Sema	MET	NM_001127500	Sema	0.00179108	0.355552	M1	190
PLXNB2	NM_012401	5	0.892098	3.50725	0.00081606	0.0247168	1068	1269	TIG	PLXNB2	NM_012401	1270 - 1805	0.150074	0.768248	M2	201
RPGR	NM_001034853	21	0.534303	4.614	0	0.000954193	808	1020		RPGR	NM_001034853	106 - 205	0.123093	0.768248	M2	212
MAP2K4	NM_001281435	34	0.414184	3.82757	0.000975372	0.0121568	122	347								225
MAP2K4	NM_003010	34	0.398848	3.56758	0.00100226	0.0212165	111	336	PKc_MKK4,S_TKc	MAP2K4	NM_003010	PKc_MKK4	0.00017315	0.125386	M1	225
TBX3	NM_016569	26	0.559994	5.86908	0	5.08619e-06	46	296	TBOX	TBX3	NM_016569	TBOX	0.00087009	0.304171	M1	250
SETD2	NM_014159	18	0.502134	3.51117	0.002067	0.0245125	2254	2538	WW,SRI	SETD2	NM_014159	M3	0.00510529	0.535581	M3	284
CRYBG3	NM_153605	7	0.871752	4.57003	0	0.00111188	2176	2563	Crystall,Crystall,Crystall	CRYBG3	NM_153605	Crystall	0.000333528	0.169065	M1	387
ASXL2	NM_018263	9	0.702172	3.67119	0.00118459	0.0173919	273	706	Asx-hm	ASXL2	NM_018263	Asx-hm	0.0130566	0.512883	M1	433
CHD3	NM_001005271	8	0.749025	3.79948	0.000728474	0.0130093	236	758	CHDNT,PHD,PHD,CHROMO,CHROMO	CHD3	NM_001005271	798 - 1094	0.139344	0.768248	M2	522
CHD3	NM_001005273	8	0.741596	3.67423	0.00109995	0.0173787	177	699	CHDNT,PHD,PHD,CHROMO,CHROMO	CHD3	NM_001005273	739 - 1035	0.133161	0.768248	M2	522
CHD3	NM_005852	8	0.737111	3.64131	0.00111897	0.0182399	177	699	CHDNT,PHD,PHD,CHROMO,CHROMO	CHD3	NM_005852	739 - 1035	0.129563	0.768248	M2	522
SRRM2	NM_016333	9	0.685172	3.51148	0.00156244	0.0245125	1677	2243								566
DYNC2H1	NM_001377	17	0.524547	3.70446	0.00123053	0.0164299	3024	4065	MT,AAA_9,Dynein_heavy	DYNC2H1	NM_001377	AAA_9	0.0126891	0.512883	M1	1041
DYNC2H1	NM_001080463	17	0.523311	3.66163	0.00113581	0.0176779	3024	4072	MT,AAA_9,Dynein_heavy	DYNC2H1	NM_001080463	AAA_9	0.0137403	0.525659	M1	1048
ZFHX3	NM_001164766	16	0.553134	3.8499	0.000968054	0.0113989	165	1244	homeodomain	ZFHX3	NM_001164766	1697 - 1824	0.268407	0.768248	M2	1079
ZFHX3	NM_006885	17	0.593115	4.76142	5.40088e-05	0.00055771	1079	2158	homeodomain	ZFHX3	NM_006885	2611 - 2738	0.32044	0.768248	M2	1079

## Sheet: GBM
Gene	RefSeqID	# mutations	MES	NES	p_clust	adj_p_clust	Mutation_spanning_region_start	Mutation_spanning_region_end	Overlap domain	Gene	RefSeqID	Domain	p_domain	adj_p_domain	model	Span
PIK3CA	NM_006218	40	0.440539	5.47915	0	4.05873e-05	1042	118	PI3K_rbd,C2_PI3K_class_I_alpha,PI3Ka_I,PI3Kc_IA_alpha,PI3Kc	PIK3CA	NM_006218	PI3Kc_IA_alpha	0.0138987	0.436537	M1	-924
EGFR	NM_201282	80	0.426744	8.03788	0	2.11255e-11	595	304	Furin-like,Recep_L_domain,Furin-like,FU	EGFR	NM_201282	Recep_L_domain	0.0245065	0.475947	M1	-291
OGDH	NM_001003941	6	1	5.22431	0	0.000105497	77	78		OGDH	NM_001003941	264 - 405	0.0277186	0.805367	M2	1
PODXL	NM_001018111	6	1	5.27576	0	9.26253e-05	161	162		PODXL	NM_001018111	358 - 558	0.0206923	0.805367	M2	1
OGDH	NM_001165036	6	1	5.19878	0	0.000114567	77	78	sucA	OGDH	NM_001165036	sucA	0.411982	0.673731	M1	1
IDH1	NM_001282386	15	1	9.63053	0	0	131	132								1
IDH1	NM_001282387	15	1	9.75298	0	0	131	132								1
OGDH	NM_002541	6	1	5.25712	0	9.40523e-05	77	78	sucA	OGDH	NM_002541	sucA	0.412927	0.673731	M1	1
PARG	NM_003631	4	1	3.68111	0	0.0222612	583	584	PARG_cat	PARG	NM_003631	PARG_cat	0.00350972	0.291419	M1	1
PODXL	NM_005397	6	1	5.1672	0	0.000124102	161	162		PODXL	NM_005397	326 - 526	0.0162924	0.805367	M2	1
IDH1	NM_005896	15	1	9.69546	0	0	131	132	PTZ00435	IDH1	NM_005896	408 - 414	0.476539	0.805367	M2	1
SLC5A3	NM_006933	4	1	3.67088	0	0.0223488	302	303	SLC5sbd_SMIT,PRK10484	SLC5A3	NM_006933	PRK10484	0.132101	0.613279	M1	1
CD3EAP	NM_012099	6	1	5.17281	0	0.000124102	210	211		CD3EAP	NM_012099	36 - 203	0.0286513	0.805367	M2	1
ZNF571	NM_016536	4	1	3.67763	0	0.0222612	378	379	COG5048,zf-H2C2_2	ZNF571	NM_016536	zf-H2C2_2	3.07783e-07	0.000177642	M1	1
NUFIP2	NM_020772	4	1	3.65843	0	0.0228546	28	29								1
NAP1L5	NM_153757	4	1	3.56301	0	0.0255799	139	140		NAP1L5	NM_153757	67 - 119	0.0972662	0.805367	M2	1
CNOT4	NM_001190847	4	1	3.68498	0	0.0222612	628	630		CNOT4	NM_001190847	M3	0.340757	0.78862	M3	2
CNOT4	NM_001190849	4	1	3.71284	0	0.0218232	696	698		CNOT4	NM_001190849	M3	0.367835	0.78862	M3	2
CNOT4	NM_001190850	4	1	3.63455	0	0.0231008	699	701		CNOT4	NM_001190850	M3	0.368957	0.78862	M3	2
CNOT4	NM_013316	4	1	3.69949	0	0.0222612	625	627		CNOT4	NM_013316	M3	0.339484	0.78862	M3	2
BRAF	NM_004333	6	0.996073	5.26457	0	9.40523e-05	595	600	Pkinase,PKc_like	BRAF	NM_004333	156 - 227	0.529456	0.805367	M2	5
CDC27	NM_001114091	13	0.902521	7.8718	0	6.19319e-11	459	478	TPR_12	CDC27	NM_001114091	M3	0.368711	0.78862	M3	19
CDC27	NM_001256	13	0.90237	7.705	0	1.70142e-10	453	472	TPR_12	CDC27	NM_001256	M3	0.363856	0.78862	M3	19
PIK3R1	NM_001242466	42	0.399749	4.28498	0	0.00373096	196	223		PIK3R1	NM_001242466	SH2_cSH2_p85_like	0.0402286	0.531645	M1	27
R3HDM2	NM_014925	5	0.952772	4.12336	0	0.00640375	364	412		R3HDM2	NM_014925	168 - 229	0.608161	0.805367	M2	48
FLNA	NM_001456	5	0.782163	2.55522	0.0107991	0.186555	1190	1240	Filamin,IG_FLMN	FLNA	NM_001456	Filamin	4.56142e-05	0.0157962	M1	50
FLNA	NM_001110556	5	0.782217	2.5467	0.0117109	0.187975	1190	1240	Filamin,IG_FLMN	FLNA	NM_001110556	Filamin	4.51835e-05	0.0157962	M1	50
KIAA0907	NM_014949	5	0.883987	3.42345	0.00048852	0.0360075	443	516		KIAA0907	NM_014949	232 - 322	0.422642	0.805367	M2	73
EGFR	NM_201284	80	0.434407	8.45943	0	1.21166e-12	221	304	Furin-like,FU	EGFR	NM_201284	M3	0.00251492	0.21362	M3	83
EGFR	NM_201283	56	0.586039	9.72032	0	0	221	304	Furin-like,FU	EGFR	NM_201283	M3	0.000821902	0.13187	M3	83
TP53	NM_001276697	85	0.518127	8.63695	0	3.55715e-13	15	123								108
TP53	NM_001276698	83	0.407163	5.0216	0	0.000228008	15	123								108
TP53	NM_001276699	83	0.4244	5.32284	0	7.75397e-05	15	123								108
TP53	NM_001126116	97	0.345392	4.0628	0	0.00758497	22	150	P53	TP53	NM_001126116	P53	0.000720395	0.124736	M1	128
TP53	NM_001126117	97	0.361613	4.55783	0.000467071	0.00149819	22	150	P53	TP53	NM_001126117	P53	0.000307792	0.0666177	M1	128
TP53	NM_001126115	99	0.456331	7.72713	0	1.54389e-10	19	150	P53	TP53	NM_001126115	P53	1.07165e-06	0.000530162	M1	131
INPPL1	NM_001567	5	0.883665	3.47294	0.00111279	0.0322009	462	611	INPP5c_SHIP2-INPPL1	INPPL1	NM_001567	21 - 117	0.487386	0.805367	M2	149
TP53	NM_000546	104	0.596546	13.301	0	0	126	282	P53	TP53	NM_000546	P53	1.90075e-11	3.29114e-08	M1	156
TP53	NM_001126112	104	0.596546	13.527	0	0	126	282	P53	TP53	NM_001126112	P53	1.90075e-11	3.29114e-08	M1	156
TP53	NM_001126113	102	0.565338	11.814	0	0	126	282	P53	TP53	NM_001126113	P53	5.00971e-10	5.78288e-07	M1	156
TP53	NM_001126114	102	0.558924	11.4486	0	0	126	282	P53	TP53	NM_001126114	P53	9.14024e-10	7.91316e-07	M1	156
TP53	NM_001126118	104	0.554656	11.7373	0	0	87	243	P53	TP53	NM_001126118	P53	1.32471e-09	9.17494e-07	M1	156
TP53	NM_001276695	102	0.508744	9.86348	0	0	87	243								156
TP53	NM_001276696	102	0.500232	9.5104	0	0	87	243								156
TP53	NM_001276760	104	0.554656	11.8082	0	0	87	243								156
TP53	NM_001276761	104	0.554656	11.7339	0	0	87	243								156
SRCAP	NM_006662	7	0.80629	3.93547	0.000278629	0.0112947	2493	2661		SRCAP	NM_006662	M3	0.184514	0.752649	M3	168
PIK3R1	NM_181504	42	0.482594	6.25527	0	8.91886e-07	105	316	SH2_nSH2_p85_like	PIK3R1	NM_181504	SH2_cSH2_p85_like	0.119282	0.613279	M1	211
PIK3R1	NM_181523	49	0.519171	8.23962	0	5.49267e-12	375	586	SH2_nSH2_p85_like	PIK3R1	NM_181523	1978-05-01	00:34:56.164000	0.805367	M2	211
PIK3R1	NM_181524	42	0.449559	5.39931	0	5.66413e-05	75	286	SH2_nSH2_p85_like	PIK3R1	NM_181524	SH2_cSH2_p85_like	0.0899875	0.575256	M1	211
PTEN	NM_000314	106	0.283959	4.10741	0.000744232	0.00662428	69	336	PTPc,PTEN_C2	PTEN	NM_000314	16 - 349	0.00157252	0.504071	M2	267
KDM5A	NM_001042603	4	0.794309	2.00674	0.0354417	0.381215	1190	1540	PHD	KDM5A	NM_001042603	PHD	0.000980799	0.125797	M1	350
TRIOBP	NM_001039141	5	0.852605	3.18966	0.00270602	0.0608735	353	705	AF-4	TRIOBP	NM_001039141	M3	0.00188753	0.182041	M3	352
EGFR	NM_005228	99	0.413287	9.61613	0	0	221	774	Furin-like,FU,Recep_L_domain,FU,FU,TM_ErbB1,PTKc_EGFR,TyrKc	EGFR	NM_005228	M3	0.000223622	0.0538183	M3	553

## Sheet: COADREAD
Gene	RefSeqID	# mutations	MES	NES	p_clust	adj_p_clust	Mutation_spanning_region_start	Mutation_spanning_region_end	Overlap domain	Gene	RefSeqID	Domain	p_domain	adj_p_domain	model	Span
TCF20	NM_005650	10	0.489339	1.49564	0.0819346	0.616954	1578	35	leucine zipper,nuclear localization signal,DNA binding domain,AT hook,nuclear localization signal	TCF20	NM_005650	nuclear localization signal	3.51741e-05	0.0834417	M1	-1543
TCF20	NM_181492	9	0.464594	0.931593	0.175068	0.777661	1578	35	leucine zipper,nuclear localization signal,DNA binding domain,AT hook,nuclear localization signal	TCF20	NM_181492	nuclear localization signal	2.57812e-05	0.0746625	M1	-1543
PTPN12	NM_002835	12	0.599567	3.41591	0.00243559	0.0456642	706	114	PTPc,PTPc	PTPN12	NM_002835	PTPc	0.362728	0.979766	M1	-592
ZBTB20	NM_001164343	6	0.835596	3.53548	0.000898069	0.0345167	573	19	BTB,zf-C2H2,zf-H2C2_2,zf-H2C2_2,ZnF_C2H2	ZBTB20	NM_001164343	21 - 119	0.204284	0.795768	M2	-554
ZBTB20	NM_001164344	6	0.835596	3.59791	0.000748391	0.0302723	573	19	BTB,zf-C2H2,zf-H2C2_2,zf-H2C2_2,ZnF_C2H2	ZBTB20	NM_001164344	21 - 119	0.204284	0.795768	M2	-554
ZBTB20	NM_001164345	6	0.835596	3.59338	0.00119743	0.0305575	573	19	BTB,zf-C2H2,zf-H2C2_2,zf-H2C2_2,ZnF_C2H2	ZBTB20	NM_001164345	21 - 119	0.204284	0.795768	M2	-554
ZBTB20	NM_001164346	6	0.835596	3.57984	0.00119743	0.0310679	573	19	BTB,zf-C2H2,zf-H2C2_2,zf-H2C2_2,ZnF_C2H2	ZBTB20	NM_001164346	21 - 119	0.204284	0.795768	M2	-554
ZBTB20	NM_001164347	6	0.835596	3.58715	0.00149678	0.0307316	573	19	BTB,zf-C2H2,zf-H2C2_2,zf-H2C2_2,ZnF_C2H2	ZBTB20	NM_001164347	21 - 119	0.204284	0.795768	M2	-554
ZBTB20	NM_015642	6	0.835596	3.65633	0.000748391	0.0268692	573	19	BTB,zf-C2H2,zf-H2C2_2,zf-H2C2_2,ZnF_C2H2	ZBTB20	NM_015642	21 - 119	0.204284	0.795768	M2	-554
CDC27	NM_001114091	17	0.526542	3.58777	0.00228888	0.0307316	554	73	Apc3,TPR_12,TPR_12,TPR	CDC27	NM_001114091	M3	0.000230701	0.221738	M3	-481
CDC27	NM_001256	17	0.523486	3.56167	0.00157748	0.032458	548	73	Apc3,TPR_12,TPR_12,TPR	CDC27	NM_001256	M3	0.000249331	0.221738	M3	-475
BTBD7	NM_018167	7	0.904412	4.88706	0	0.000441716	410	58	BTB,BTB	BTBD7	NM_018167	137 - 235	1	1	M2	-352
SMAD4	NM_005359	32	0.354245	2.65475	0.0115921	0.192104	323	65	MH1_SMAD_4,MH2_SMAD_4	SMAD4	NM_005359	M3	5.0293e-06	0.0268363	M3	-258
PRDM2	NM_001007257	27	0.592593	6.93555	0	1.41304e-08	1285	1286		PRDM2	NM_001007257	zf-C2H2	0.739219	0.979766	M1	1
TGFBR2	NM_001024847	42	0.857143	15.131	0	0	149	150	ecTbetaR2	TGFBR2	NM_001024847	ecTbetaR2	0.00813476	0.801206	M1	1
CRTC1	NM_001098482	11	0.909091	6.9732	0	1.14418e-08	584	585	TORC_C	CRTC1	NM_001098482	TORC_C	0.0515262	0.979766	M1	1
ICA1	NM_001136020	7	0.857143	4.31603	0.000413993	0.00361578	203	204	Arfaptin,BAR_ICA69	ICA1	NM_001136020	BAR_ICA69	0.339752	0.979766	M1	1
RAB40C	NM_001172663	6	1	4.98158	0	0.000301266	267	268	P-loop_NTPase	RAB40C	NM_001172663	P-loop_NTPase	9.3798e-09	6.11188e-05	M1	1
RAB40C	NM_001172664	6	1	4.92732	0	0.000374171	267	268	P-loop_NTPase	RAB40C	NM_001172664	P-loop_NTPase	9.3798e-09	6.11188e-05	M1	1
RAB40C	NM_001172665	6	1	5.04771	0	0.000226238	267	268	P-loop_NTPase	RAB40C	NM_001172665	P-loop_NTPase	9.3798e-09	6.11188e-05	M1	1
RAB40C	NM_001172666	6	1	5.19877	0	0.000115472	248	249	P-loop_NTPase	RAB40C	NM_001172666	P-loop_NTPase	1.44485e-08	7.53169e-05	M1	1
VEGFB	NM_001243733	4	1	3.61306	0	0.0292836	126	127	PDGF	VEGFB	NM_001243733	PDGF	0.0105617	0.850984	M1	1
MBD4	NM_001276270	19	0.842105	8.98748	0	0	309	310								1
MBD4	NM_001276271	17	0.941176	9.84371	0	0	309	310								1
MBD4	NM_001276272	18	0.888889	9.52552	0	0	309	310								1
ICA1	NM_001276478	7	0.857143	4.33999	0.000207426	0.00335338	202	203								1
KCTD20	NM_001286579	4	1	3.65934	0	0.026805	147	148								1
TGFBR2	NM_003242	42	0.857143	14.7749	0	0	124	125	ecTbetaR2	TGFBR2	NM_003242	ecTbetaR2	0.00918256	0.829129	M1	1
VEGFB	NM_003377	4	1	3.66319	0	0.0267865	126	127	PDGF	VEGFB	NM_003377	PDGF	0.00686675	0.800212	M1	1
MBD4	NM_003925	19	0.842105	9.00777	0	0	309	310		MBD4	NM_003925	82 - 156	0.291998	0.795768	M2	1
BRAF	NM_004333	23	0.869565	10.8495	0	0	599	600	Pkinase,PKc_like	BRAF	NM_004333	M3	0.101864	0.799249	M3	1
ICA1	NM_004968	7	0.857143	4.37567	0	0.00299757	203	204	Arfaptin,BAR_ICA69	ICA1	NM_004968	BAR_ICA69	0.339752	0.979766	M1	1
RAD50	NM_005732	25	0.56	5.86451	0	5.08157e-06	718	719	rad50	RAD50	NM_005732	658 - 709	0.324083	0.795768	M2	1
PRDM2	NM_012231	30	0.533333	6.25467	0	6.7053e-07	1486	1487		PRDM2	NM_012231	SET	0.630566	0.979766	M1	1
SETD1B	NM_015048	4	1	3.73784	0	0.0232814	4	5		SETD1B	NM_015048	M3	0.207147	0.809638	M3	1
CRTC1	NM_015321	11	0.909091	6.99255	0	1.03727e-08	568	569	TORC_C	CRTC1	NM_015321	TORC_C	0.0531577	0.979766	M1	1
PRDM2	NM_015866	28	0.571429	6.71328	0	5.33004e-08	1486	1487		PRDM2	NM_015866	SET	0.675715	0.979766	M1	1
NOL7	NM_016167	4	1	3.62568	0	0.0284007	235	236		NOL7	NM_016167	172 - 234	0.134176	0.795768	M2	1
C1RL	NM_016546	4	1	3.65921	0	0.026805	350	351	Tryp_SPc	C1RL	NM_016546	Tryp_SPc	0.0155052	0.946084	M1	1
PRR11	NM_018304	4	1	3.69151	0	0.0256095	19	20								1
ZNF395	NM_018660	5	1	4.45008	0	0.0022928	233	234								1
RAB40C	NM_021168	6	1	5.21339	0	0.000109484	267	268	P-loop_NTPase	RAB40C	NM_021168	P-loop_NTPase	9.3798e-09	6.11188e-05	M1	1
ICA1	NM_022307	7	0.857143	4.41269	0	0.00260988	203	204	Arfaptin,BAR_ICA69	ICA1	NM_022307	BAR_ICA69	0.339752	0.979766	M1	1
CCDC15	NM_025004	9	0.888889	5.83198	0	5.8838e-06	191	192								1
PYGO2	NM_138300	4	1	3.70048	0	0.0250455	149	150		PYGO2	NM_138300	330 - 382	0.290681	0.795768	M2	1
ZMYND19	NM_138462	4	1	3.65477	0.000440335	0.0268692	78	79		ZMYND19	NM_138462	174 - 212	0.219882	0.795768	M2	1
CDC42EP1	NM_152243	4	1	3.63188	0	0.0282373	252	253		CDC42EP1	NM_152243	37 - 67	0.416659	0.795768	M2	1
DNMT3A	NM_175630	4	1	3.62955	0	0.0282373	108	109								1
KRAS	NM_004985	97	0.814433	14.7366	0	0	11	13	H_N_K_Ras_like	KRAS	NM_004985	H_N_K_Ras_like	0.0981131	0.979766	M1	2
HLA-B	NM_005514	8	1	6.45818	0	2.28418e-07	67	69	MHC_I	HLA-B	NM_005514	MHC_I	0.00075377	0.409297	M1	2
KRAS	NM_033360	97	0.814433	15.0109	0	0	11	13	COG1100,H_N_K_Ras_like	KRAS	NM_033360	H_N_K_Ras_like	0.092328	0.979766	M1	2
ACOT4	NM_152331	12	1	8.49153	0	5.31833e-13	187	189		ACOT4	NM_152331	M3	4.33193e-10	4.62304e-06	M3	2
UBXN11	NM_001077262	11	0.724741	4.59075	0	0.00138432	365	368		UBXN11	NM_001077262	M3	0.453464	0.880525	M3	3
PCBP1	NM_006196	6	0.8305	3.57254	0.00112328	0.0316554	99	102	NusA,PCBP_like_KH	PCBP1	NM_006196	PCBP_like_KH	0.0329845	0.979766	M1	3
UBXN11	NM_145345	11	0.725198	4.62941	0.000410593	0.00124784	452	455		UBXN11	NM_145345	141 - 195	0.272282	0.795768	M2	3
INF2	NM_032714	4	0.987069	3.46032	0	0.040959	206	211	Drf_FH3	INF2	NM_032714	M3	0.593235	0.908156	M3	5
GPRIN1	NM_052899	11	0.724282	4.72443	9.91965e-05	0.000886339	229	234								5
TCF7L2	NM_001146284	38	0.648824	9.38411	0	0	430	437		TCF7L2	NM_001146284	CTNNB1_binding	0.0281415	0.979766	M1	7
TCF7L2	NM_001146285	40	0.642908	9.85639	0	0	441	448		TCF7L2	NM_001146285	CTNNB1_binding	0.0944568	0.979766	M1	7
TCF7L2	NM_001198529	38	0.648906	9.37488	0	0	434	441		TCF7L2	NM_001198529	CTNNB1_binding	0.0301459	0.979766	M1	7
SEC63	NM_007214	33	0.781221	11.5102	0	0	525	532		SEC63	NM_007214	M3	0.0301751	0.745436	M3	7
TCF7L2	NM_030756	40	0.643115	9.84862	0	0	458	465		TCF7L2	NM_030756	CTNNB1_binding	0.109281	0.979766	M1	7
ACVR2A	NM_001278579	57	0.722898	13.7782	0	0	434	443								9
ACVR2A	NM_001278580	51	0.805808	14.7743	0	0	326	335								9
ACVR2A	NM_001616	57	0.722898	13.8526	0	0	434	443	Pkinase	ACVR2A	NM_001616	PKc	0.0714996	0.979766	M1	9
FOXN3	NM_001085471	6	0.814853	3.38981	0.00244848	0.0480051	95	106		FOXN3	NM_001085471	114 - 192	0.303599	0.795768	M2	11
FOXN3	NM_005197	6	0.813978	3.41018	0.00149541	0.0462867	95	106		FOXN3	NM_005197	114 - 192	0.291399	0.795768	M2	11
ZNF596	NM_001042415	6	0.634538	1.64144	0.0636778	0.557408	407	427	COG5048,zf-H2C2_2	ZNF596	NM_001042415	zf-H2C2_2	5.44241e-05	0.0834417	M1	20
ZNF596	NM_001042416	6	0.634538	1.6614	0.0646697	0.550071	407	427	COG5048,zf-H2C2_2	ZNF596	NM_001042416	zf-H2C2_2	5.44241e-05	0.0834417	M1	20
ZNF596	NM_173539	6	0.634538	1.64287	0.0662567	0.557271	407	427	COG5048,zf-H2C2_2	ZNF596	NM_173539	zf-H2C2_2	5.44241e-05	0.0834417	M1	20
GRB14	NM_004490	22	0.735204	8.13383	0	6.99831e-12	273	295	PH-like	GRB14	NM_004490	PH-like	0.00301001	0.771555	M1	22
SIX5	NM_175875	4	0.972863	3.5099	0	0.036682	690	712		SIX5	NM_175875	194 - 299	0.430766	0.795768	M2	22
ERBB3	NM_001005915	7	0.883333	4.46789	0	0.00217598	102	126	Recep_L_domain	ERBB3	NM_001005915	Recep_L_domain	0.151198	0.979766	M1	24
HMMR	NM_001142556	20	0.716574	7.1658	0	3.57096e-09	664	690	Smc	HMMR	NM_001142556	Smc	0.0931426	0.979766	M1	26
HMMR	NM_001142557	19	0.751499	7.7211	0	1.08984e-10	577	603	Smc	HMMR	NM_001142557	Smc	0.126671	0.979766	M1	26
HMMR	NM_012484	20	0.716527	7.32189	0	1.34026e-09	663	689	Smc	HMMR	NM_012484	Smc	0.0935263	0.979766	M1	26
HMMR	NM_012485	19	0.755334	7.63236	0	1.88964e-10	648	674	Smc	HMMR	NM_012485	Smc	0.09418	0.979766	M1	26
C2orf44	NM_025203	4	0.960948	3.40649	0.000277354	0.0466112	330	362								32
SGCB	NM_000232	9	0.78953	4.55866	0	0.00154736	31	67	Sarcoglycan_1	SGCB	NM_000232	Sarcoglycan_1	0.0005185	0.310361	M1	36
SYNC	NM_001161708	5	0.934183	3.8497	0	0.0173463	362	398	Filament	SYNC	NM_001161708	Filament	0.0176247	0.964344	M1	36
SYNC	NM_030786	5	0.93501	3.84984	0.000414852	0.0173463	362	398	Filament	SYNC	NM_030786	Filament	0.0968878	0.979766	M1	36
DMBT1	NM_004406	7	0.548369	1.18947	0.127724	0.704547	240	285	SR	DMBT1	NM_004406	SR	0.000207305	0.180107	M1	45
DMBT1	NM_007329	7	0.554388	1.27521	0.111102	0.678826	240	285	SR	DMBT1	NM_007329	SR	6.06589e-05	0.084635	M1	45
DMBT1	NM_017579	7	0.554317	1.28193	0.108943	0.677035	240	285	SR	DMBT1	NM_017579	SR	6.16968e-05	0.084635	M1	45
NRAS	NM_002524	20	0.644565	5.39463	0	4.8101e-05	11	61	H_N_K_Ras_like	NRAS	NM_002524	H_N_K_Ras_like	0.210941	0.979766	M1	50
UBXN11	NM_183008	11	0.72692	4.61311	0	0.00128817	438	488	UBX,UBQ	UBXN11	NM_183008	174 - 228	0.289091	0.795768	M2	50
TCF7L2	NM_001146283	40	0.630063	9.2748	0	0	420	471	SOX-TCF_HMG-box	TCF7L2	NM_001146283	1 - 125	0.00279229	0.795768	M2	51
TCF7L2	NM_001146286	38	0.658018	9.43355	0	0	373	424	SOX-TCF_HMG-box	TCF7L2	NM_001146286	CTNNB1_binding	0.0221697	0.979766	M1	51
TCF7L2	NM_001198530	38	0.648945	9.19924	0	0	339	390	SOX-TCF_HMG-box	TCF7L2	NM_001198530	CTNNB1_binding	0.039745	0.979766	M1	51
TCF7L2	NM_001198531	38	0.66338	9.45443	0	0	396	447	SOX-TCF_HMG-box	TCF7L2	NM_001198531	1 - 125	0.00294889	0.795768	M2	51
IRX3	NM_024336	6	0.895582	4.17092	0	0.0060671	220	275		IRX3	NM_024336	M3	0.337522	0.843566	M3	55
FBXW7	NM_001013415	42	0.485161	6.34207	0	4.34418e-07	346	402	COG2319,WD40	FBXW7	NM_001013415	COG2319	0.019825	0.964344	M1	56
FBXW7	NM_018315	42	0.49057	6.61874	0	9.14928e-08	384	440	COG2319,WD40	FBXW7	NM_018315	COG2319	0.00929148	0.829129	M1	56
FBXW7	NM_033632	47	0.438791	5.96375	0	3.11002e-06	464	520	COG2319,WD40	FBXW7	NM_033632	COG2319	0.016375	0.949293	M1	56
PPP6R1	NM_014931	5	0.932725	3.8584	0	0.0171687	615	678		PPP6R1	NM_014931	M3	0.00688419	0.574994	M3	63
MFN2	NM_001127660	5	0.920319	3.73899	0.000264166	0.0232814	595	659	Fzo_mitofusin	MFN2	NM_001127660	Fzo_mitofusin	0.000535845	0.310361	M1	64
MFN2	NM_014874	5	0.920319	3.80139	0.000528332	0.0198111	595	659	Fzo_mitofusin	MFN2	NM_014874	Fzo_mitofusin	0.000535845	0.310361	M1	64
HNRNPF	NM_001098208	4	0.854015	2.49645	0.0125271	0.242285	112	176	COG0724,RRM	HNRNPF	NM_001098208	RRM	0.000192523	0.173031	M1	64
HNRNPF	NM_001098204	4	0.854015	2.41189	0.0137316	0.268097	112	176	COG0724,RRM	HNRNPF	NM_001098204	RRM	0.000192523	0.173031	M1	64
HNRNPF	NM_001098205	4	0.854015	2.51581	0.0142134	0.237401	112	176	COG0724,RRM	HNRNPF	NM_001098205	RRM	0.000192523	0.173031	M1	64
HNRNPF	NM_001098206	4	0.854015	2.4377	0.0163816	0.260928	112	176	COG0724,RRM	HNRNPF	NM_001098206	RRM	0.000192523	0.173031	M1	64
HNRNPF	NM_001098207	4	0.854015	2.43755	0.015418	0.260928	112	176	COG0724,RRM	HNRNPF	NM_001098207	RRM	0.000192523	0.173031	M1	64
HNRNPF	NM_004966	4	0.854015	2.53583	0.0132498	0.228932	112	176	COG0724,RRM	HNRNPF	NM_004966	RRM	0.000192523	0.173031	M1	64
LZTS2	NM_032429	5	0.905547	3.68765	0.000298909	0.0256327	35	100		LZTS2	NM_032429	439 - 625	0.25167	0.795768	M2	65
BCL6	NM_001134738	10	0.803876	5.21387	0	0.000109484	472	538	zf-C2H2,zf-H2C2_2	BCL6	NM_001134738	22 - 126	0.183485	0.795768	M2	66
NCOA6	NM_001242539	5	0.939906	3.94956	0	0.0129314	997	1066		NCOA6	NM_001242539	45 - 195	0.217422	0.795768	M2	69
ING1	NM_005537	6	0.834532	3.52796	0.00165837	0.0351218	304	378	PHD	ING1	NM_005537	168 - 256	0.122372	0.795768	M2	74
RHOT1	NM_001033566	7	0.891603	4.64095	0.000151722	0.00120303	352	427	EF_assoc_1,Miro2	RHOT1	NM_001033566	EF_assoc_1	0.0175958	0.964344	M1	75
RHOT1	NM_001033567	7	0.854209	4.3368	0	0.00336275	225	300								75
RHOT1	NM_001033568	7	0.896652	4.666	0	0.00110902	352	427	EF_assoc_1,Miro2	RHOT1	NM_001033568	EF_assoc_1	0.0158499	0.949202	M1	75
RHOT1	NM_001288754	7	0.890093	4.6761	0	0.00107587	352	427								75
RHOT1	NM_001288755	7	0.88027	4.62	0	0.00126773	331	406								75
RHOT1	NM_001288758	7	0.863198	4.43976	0.000191168	0.00236354	225	300								75
RHOT1	NM_018307	7	0.884365	4.62465	0	0.00125797	352	427	EF_assoc_1,Miro2	RHOT1	NM_018307	EF_assoc_1	0.0202749	0.964344	M1	75
LRRC8E	NM_001268284	5	0.890428	3.48483	0.00125612	0.0389954	363	452		LRRC8E	NM_001268284	520 - 760	0.22933	0.795768	M2	89
LRRC8E	NM_025061	5	0.890428	3.47359	0.00138174	0.0398304	363	452		LRRC8E	NM_025061	520 - 760	0.22933	0.795768	M2	89
ARHGEF18	NM_001130955	5	0.90839	3.64338	0.000426221	0.0275621	319	431	RhoGEF	ARHGEF18	NM_001130955	RhoGEF	2.27574e-05	0.0741436	M1	112
ARHGEF18	NM_015318	5	0.894059	3.56276	0.000689587	0.032458	161	273	RhoGEF	ARHGEF18	NM_015318	RhoGEF	4.87369e-05	0.0834417	M1	112
TP53	NM_001126115	118	0.358061	5.39129	0.000382995	4.81702e-05	40	157	P53	TP53	NM_001126115	P53	0.00523517	0.789197	M1	117
TCF7L2	NM_001146274	42	0.652137	10.2266	0	0	354	471	SOX-TCF_HMG-box	TCF7L2	NM_001146274	1 - 125	0.004731	0.795768	M2	117
TCF7L2	NM_001198526	42	0.644721	9.8517	0	0	331	448	SOX-TCF_HMG-box	TCF7L2	NM_001198526	CTNNB1_binding	0.0596017	0.979766	M1	117
TP53	NM_001276697	108	0.389456	5.83016	0	5.8838e-06	13	130								117
BCL6	NM_001130845	10	0.731669	4.31226	0.000283246	0.00363484	472	594	zf-H2C2_2,zf-H2C2_2	BCL6	NM_001130845	22 - 126	0.203608	0.795768	M2	122
BCL6	NM_001706	10	0.731669	4.34371	0	0.00333713	472	594	zf-H2C2_2,zf-H2C2_2	BCL6	NM_001706	22 - 126	0.203608	0.795768	M2	122
PNPLA6	NM_001166111	5	0.907434	3.66927	0.000654498	0.0266424	1173	1303	Pat_PNPLA6_PNPLA7,RssA	PNPLA6	NM_001166111	RssA	0.229244	0.979766	M1	130
PNPLA6	NM_001166112	5	0.902082	3.61658	0.000384586	0.0291117	1098	1228	Pat_PNPLA6_PNPLA7,RssA	PNPLA6	NM_001166112	RssA	0.247499	0.979766	M1	130
PNPLA6	NM_001166113	5	0.904079	3.64674	0.00067817	0.0274402	1125	1255	Pat_PNPLA6_PNPLA7,RssA	PNPLA6	NM_001166113	RssA	0.240638	0.979766	M1	130
PNPLA6	NM_001166114	5	0.906755	3.6686	0.000366274	0.0266424	1163	1293	Pat_PNPLA6_PNPLA7,RssA	PNPLA6	NM_001166114	RssA	0.231538	0.979766	M1	130
PNPLA6	NM_006702	5	0.904079	3.64176	0.000527466	0.0275621	1125	1255	Pat_PNPLA6_PNPLA7,RssA	PNPLA6	NM_006702	RssA	0.240638	0.979766	M1	130
MSH3	NM_002439	29	0.784063	10.9618	0	0	249	381	MutS,MutS_I,MutS_II	MSH3	NM_002439	MutS_II	0.00325201	0.772805	M1	132
DPY19L1	NM_015283	7	0.807175	3.83612	0.000740631	0.0179175	302	437	Dpy19	DPY19L1	NM_015283	Dpy19	0.466763	0.979766	M1	135
CASD1	NM_022900	6	0.825537	3.52303	0.00100364	0.035507	366	510	Cas1_AcylT	CASD1	NM_022900	Cas1_AcylT	0.017766	0.964344	M1	144
EFHC1	NM_001172420	7	0.771987	3.4736	0.000644019	0.0398304	115	262	DM10,DM10	EFHC1	NM_001172420	M3	0.0113774	0.645846	M3	147
EFHC1	NM_018100	7	0.778831	3.54807	0.0012498	0.0335849	134	281	DM10,DM10	EFHC1	NM_018100	M3	0.00897734	0.611159	M3	147
GIGYF1	NM_022574	8	0.724661	3.49876	0.00144914	0.037848	52	210		GIGYF1	NM_022574	476 - 529	0.512171	0.796442	M2	158
SFPQ	NM_005066	11	0.691326	4.23188	0.000707114	0.0049325	487	647	NOPS	SFPQ	NM_005066	NOPS	0.348863	0.979766	M1	160
BCR	NM_021574	6	0.871417	3.99994	8.1493e-05	0.0110335	590	753	RhoGEF,PH_BCR-related	BCR	NM_021574	PH_BCR-related	0.00156891	0.61764	M1	163
APAF1	NM_001160	11	0.680976	4.11484	0.00050247	0.0074433	422	589		APAF1	NM_001160	M3	0.003465	0.54536	M3	167
APAF1	NM_013229	12	0.61748	3.71064	0.00121251	0.0248568	422	589		APAF1	NM_013229	M3	0.00490579	0.54536	M3	167
APAF1	NM_181861	12	0.618654	3.67513	0.00088134	0.0264003	433	600		APAF1	NM_181861	M3	0.00575124	0.574994	M3	167
APAF1	NM_181868	11	0.682235	4.20745	0.000414903	0.00537078	433	600		APAF1	NM_181868	M3	0.00405999	0.54536	M3	167
TP53	NM_000546	139	0.412915	8.74485	0	9.15934e-14	121	289	P53	TP53	NM_000546	P53	2.1286e-05	0.0741436	M1	168
TP53	NM_001126112	139	0.412915	8.77945	0	4.73759e-14	121	289	P53	TP53	NM_001126112	P53	2.1286e-05	0.0741436	M1	168
TP53	NM_001126113	133	0.391963	7.45171	0	5.86492e-10	121	289	P53	TP53	NM_001126113	P53	8.17434e-05	0.101455	M1	168
TP53	NM_001126114	133	0.384461	7.45857	0	5.7419e-10	121	289	P53	TP53	NM_001126114	P53	0.000120494	0.142752	M1	168
TP53	NM_001126118	133	0.403441	7.8684	0	4.17273e-11	82	250	P53	TP53	NM_001126118	M3	1.46663e-05	0.052173	M3	168
TP53	NM_001276695	127	0.370079	6.28543	0	5.86194e-07	82	250								168
TP53	NM_001276696	127	0.360276	5.9464	0	3.35264e-06	82	250								168
TP53	NM_001276760	133	0.403441	7.89145	0	3.657e-11	82	250								168
TP53	NM_001276761	133	0.403441	7.90416	0	3.44724e-11	82	250								168
MSH6	NM_000179	25	0.555278	5.75214	0	8.54153e-06	921	1095	MutS,MutS_IV,MutS_V	MSH6	NM_000179	MutS_V	0.0221603	0.979766	M1	174
MSH6	NM_001281492	23	0.601313	6.18232	0	9.83838e-07	791	965								174
MSH6	NM_001281493	23	0.578672	5.65329	0	1.37274e-05	619	793								174
MSH6	NM_001281494	23	0.578672	5.74793	0	8.59253e-06	619	793								174
KIAA1804	NM_032435	19	0.566421	4.6531	0	0.00115691	292	477	TyrKc,PKc_like	KIAA1804	NM_032435	46 - 97	0.211886	0.795768	M2	185
PIK3CA	NM_006218	53	0.419613	6.25573	0	6.7053e-07	343	546	C2_PI3K_class_I_alpha,PI3Ka_I	PIK3CA	NM_006218	M3	0.00776038	0.587367	M3	203
CNTNAP1	NM_003632	8	0.712936	3.39108	0.00173398	0.0480051	780	1010	LamG	CNTNAP1	NM_003632	LamG	0.0493712	0.979766	M1	230
ARHGAP5	NM_001030055	12	0.642698	3.98085	0.000532588	0.0117332	827	1117	P-loop_NTPase	ARHGAP5	NM_001030055	P-loop_NTPase	0.0569618	0.979766	M1	290
ARHGAP5	NM_001173	12	0.64257	3.95961	0.000799414	0.0125737	827	1117		ARHGAP5	NM_001173	1259 - 1444	0.173062	0.795768	M2	290
KDM3A	NM_001146688	7	0.758175	3.3961	0.00242222	0.0477256	204	528		KDM3A	NM_001146688	M3	0.177856	0.809252	M3	324
KDM3A	NM_018433	7	0.758175	3.39297	0.00234653	0.047977	204	528		KDM3A	NM_018433	M3	0.177856	0.809252	M3	324
ATR	NM_001184	28	0.40381	3.4475	0.00204228	0.042271	614	1061		ATR	NM_001184	2293 - 2567	0.0409085	0.795768	M2	447
ARID2	NM_152641	22	0.462	3.55581	0.00239769	0.0329134	111	605	RFX_DNA_binding	ARID2	NM_152641	14 - 101	0.182217	0.795768	M2	494
APC	NM_001127511	293	0.510271	24.5672	0	0	786	1472	APC_crr,APC_crr	APC	NM_001127511	APC_basic	7.21011e-05	0.0939622	M1	686
CRYBG3	NM_153605	9	0.731172	4.03915	0.00030302	0.00962541	1995	2800	Crystall,Crystall,Crystall,Crystall,Crystall,Crystall	CRYBG3	NM_153605	Crystall	0.0235358	0.979766	M1	805
NCOA6	NM_014071	17	0.548119	4.05103	0.00063012	0.0092912	1118	2059		NCOA6	NM_014071	45 - 195	0.118078	0.795768	M2	941
APC	NM_000038	306	0.494276	24.3379	0	0	189	1490	Suppressor_APC,ARM,ARM,ARM,APC_crr,APC_crr	APC	NM_000038	APC_basic	5.02986e-05	0.0834417	M1	1301
APC	NM_001127510	306	0.494276	24.3058	0	0	189	1490	Suppressor_APC,ARM,ARM,ARM,APC_crr,APC_crr	APC	NM_001127510	APC_basic	5.02986e-05	0.0834417	M1	1301

## Sheet: LUSC
Gene	RefSeqID	# mutations	MES	NES	p_clust	adj_p_clust	Mutation_spanning_region_start	Mutation_spanning_region_end	Overlap domain	Gene	RefSeqID	Domain	p_domain	adj_p_domain	model	Span
ATXN1	NM_000332	4	1	3.69801	0	0.0487011	208	209	polyglutamine repeat	ATXN1	NM_000332	polyglutamine repeat	2.40739e-07	0.000572753	M1	1
TP53	NM_000546	154	0.500411	11.5005	0	0	150	287	P53	TP53	NM_000546	P53	6.34145e-10	5.28052e-06	M1	137
TP53	NM_001126112	154	0.500411	11.9406	0	0	150	287	P53	TP53	NM_001126112	P53	6.34145e-10	5.28052e-06	M1	137
TP53	NM_001126113	150	0.479216	10.681	0	0	153	284	P53	TP53	NM_001126113	P53	2.78394e-08	0.000115909	M1	131
TP53	NM_001126114	150	0.473708	10.2769	0	0	153	284	P53	TP53	NM_001126114	P53	5.39637e-08	0.000179742	M1	131
TP53	NM_001126115	137	0.438552	8.10597	0	7.05559e-12	21	152	P53	TP53	NM_001126115	P53	4.24619e-07	0.000883951	M1	131
TP53	NM_001126116	133	0.327963	3.88029	0.00095648	0.0285082	21	152	P53	TP53	NM_001126116	P53	0.000844615	0.251828	M1	131
TP53	NM_001126117	133	0.345865	4.43396	0.000467071	0.00444793	21	152	P53	TP53	NM_001126117	P53	0.000299395	0.213284	M1	131
TP53	NM_001126118	152	0.475388	10.5761	0	0	114	245	P53	TP53	NM_001126118	P53	2.29967e-08	0.000115909	M1	131
NFE2L2	NM_001145412	29	0.920277	13.0407	0	0	7	65		NFE2L2	NM_001145412	482 - 506	0.304496	0.799766	M2	58
NFE2L2	NM_001145413	29	0.919298	13.1794	0	0	7	65		NFE2L2	NM_001145413	475 - 499	0.301503	0.799766	M2	58
ZMYM2	NM_001190964	6	0.838074	3.69019	0.000508315	0.0487011	44	272		ZMYM2	NM_001190964	M3	0.0142827	0.745221	M3	228
TP53	NM_001276695	148	0.441903	8.91322	0	0	114	245								131
TP53	NM_001276696	148	0.434439	8.25744	0	2.52381e-12	114	245								131
TP53	NM_001276697	116	0.43269	6.76509	0	4.63529e-08	2	125								123
TP53	NM_001276760	152	0.475388	10.6609	0	0	114	245								131
TP53	NM_001276761	152	0.475388	10.7903	0	0	114	245								131
NFE2L2	NM_006164	29	0.922428	13.1491	0	0	23	81		NFE2L2	NM_006164	498 - 522	0.311204	0.799766	M2	58
PIK3CA	NM_006218	29	0.511538	5.58446	0	3.19402e-05	537	547	PI3Ka_I	PIK3CA	NM_006218	PI3Ka_I	0.0118373	0.677601	M1	10
ZCCHC3	NM_033089	7	0.945137	5.19326	0	0.000184688	153	177		ZCCHC3	NM_033089	333 - 386	0.44745	0.799766	M2	24
FBXW7	NM_033632	12	0.621538	3.71311	0.0012728	0.0487011	464	678	COG2319,WD40	FBXW7	NM_033632	WD40	0.303406	0.976572	M1	214
ZNF598	NM_178167	5	0.907982	3.68929	0.000663643	0.0487011	555	640		ZNF598	NM_178167	29 - 270	0.263914	0.799766	M2	85
ATXN1	NM_001128164	4	1	3.65862	0	0.0505365	208	209	polyglutamine repeat	ATXN1	NM_001128164	polyglutamine repeat	2.40739e-07	0.000572753	M1	1
ZNF567	NM_152603	4	0.978793	3.49678	0	0.0692383	271	287	COG5048,zf-H2C2_2	ZNF567	NM_152603	zf-H2C2_2	1.38395e-05	0.0256092	M1	16

## Sheet: OvCa
Gene	RefSeqID	# mutations	MES	NES	p_clust	adj_p_clust	Mutation_spanning_region_start	Mutation_spanning_region_end	Overlap domain	Gene	RefSeqID	Domain	p_domain	adj_p_domain	model	Span
TP53	NM_000546	317	0.553771	14.6946	0	0	123	288	P53	TP53	NM_000546	P53	2.66454e-15	3.39595e-12	M1	165
CREBBP	NM_001079846	9	0.745515	4.19904	0.000166382	0.00464648	798	1415	Bromo_cbp_like,DUF902,KAT11	CREBBP	NM_001079846	1049 - 1194	0.348551	0.838755	M2	617
TP53	NM_001126112	317	0.553771	14.9004	0	0	123	288	P53	TP53	NM_001126112	P53	2.66454e-15	3.39595e-12	M1	165
TP53	NM_001126113	306	0.535148	13.0314	0	0	129	288	P53	TP53	NM_001126113	P53	1.07581e-13	9.14077e-11	M1	159
TP53	NM_001126114	306	0.528466	12.3996	0	0	129	288	P53	TP53	NM_001126114	P53	3.0953e-13	1.97248e-10	M1	159
TP53	NM_001126115	274	0.494481	8.95119	0	1.24143e-14	42	152	P53	TP53	NM_001126115	P53	2.01527e-11	8.56152e-09	M1	110
TP53	NM_001126116	263	0.418608	5.29222	0	5.07623e-05	42	152	P53	TP53	NM_001126116	P53	2.98133e-07	9.49925e-05	M1	110
TP53	NM_001126117	263	0.434021	5.82188	0	4.00168e-06	42	152	P53	TP53	NM_001126117	P53	4.58586e-08	1.66991e-05	M1	110
TP53	NM_001126118	317	0.509878	12.1639	0	0	90	249	P53	TP53	NM_001126118	P53	3.27682e-12	1.67052e-09	M1	159
TP53	NM_001276695	306	0.474395	9.47967	0	0	90	245								155
TP53	NM_001276696	306	0.464986	9.37231	0	0	90	245								155
TP53	NM_001276697	245	0.56167	10.193	0	0	15	125								110
TP53	NM_001276698	234	0.470085	5.85408	0	3.6494e-06	15	125								110
TP53	NM_001276699	234	0.489493	6.0931	0	1.11958e-06	15	125								110
TP53	NM_001276760	317	0.509878	11.8805	0	0	90	249								159
TP53	NM_001276761	317	0.509878	12.2308	0	0	90	249								159
CREBBP	NM_004380	9	0.749487	4.22511	0.000122845	0.00447089	836	1453	Bromo_cbp_like,DUF902,KAT11	CREBBP	NM_004380	1087 - 1232	0.352455	0.838755	M2	617
KLHL29	NM_052920	4	1	3.73273	0	0.0235046	715	716	PHA03098,Kelch_1	KLHL29	NM_052920	Kelch_1	1.21581e-06	0.000344345	M1	1
CDK12	NM_015083	12	0.581748	3.23361	0.00297076	0.0722022	881	1012	STKc_CDK12,S_TKc	CDK12	NM_015083	STKc_CDK12	0.00110054	0.187018	M1	131
CDK12	NM_016507	12	0.582264	3.1893	0.00335548	0.0796585	881	1012	STKc_CDK12,S_TKc	CDK12	NM_016507	STKc_CDK12	0.00106214	0.187018	M1	131
CUL9	NM_015089	5	0.590048	0.805952	0.205038	0.830657	1702	1730	Cullin,CULLIN	CUL9	NM_015089	CULLIN	0.000136648	0.0348316	M1	28

## Sheet: UCEC
Gene	RefSeqID	# mutations	MES	NES	p_clust	adj_p_clust	Mutation_spanning_region_start	Mutation_spanning_region_end	Overlap domain	Gene	RefSeqID	Domain	p_domain	adj_p_domain	model	Span
SMG1	NM_015092	47	0.348991	4.30455	0.000245828	0.00778632	2630	199	PIKKc_SMG1,PI3Kc	SMG1	NM_015092	M3	0.0645965	0.76749	M3	-2431
SETD1B	NM_015048	18	0.568555	4.59702	5.19994e-05	0.00361666	1732	7	COG0724,RRM,N-SET	SETD1B	NM_015048	COG2940	0.000241534	0.353195	M1	-1725
PIK3CA	NM_006218	179	0.400295	12.3459	0	0	1003	118	PI3K_rbd,C2_PI3K_class_I_alpha,PI3Ka_I,PI3Kc_IA_alpha,PI3Kc	PIK3CA	NM_006218	PI3K_rbd	0.00161032	0.80514	M1	-885
LUZP1	NM_001142546	14	0.633181	4.42705	0.000371713	0.00570516	866	116	SMC_prok_B	LUZP1	NM_001142546	SMC_prok_B	0.8582	0.999372	M1	-750
LUZP1	NM_033631	14	0.633181	4.50072	0	0.00463907	866	116	SMC_prok_B	LUZP1	NM_033631	SMC_prok_B	0.8582	0.999372	M1	-750
SECISBP2	NM_001282688	10	0.692308	3.89953	0.000937756	0.0246549	840	255								-585
SECISBP2	NM_001282690	8	0.75	3.73038	0.000890472	0.0356819	773	188								-585
SECISBP2	NM_024077	10	0.691489	3.83779	0.00152207	0.0282042	841	256	Ribosomal_L7Ae	SECISBP2	NM_024077	657 - 757	0.154667	0.810174	M2	-585
NFATC1	NM_001278670	9	0.700709	3.6634	0.000701164	0.0415673	615	121								-494
NFATC1	NM_001278672	9	0.713873	3.73832	0.00042851	0.0355407	602	108								-494
MBD1	NM_001204142	12	0.468519	1.66407	0.0648973	0.543447	544	61	MeCP2_MBD,zf-CXXC,zf-CXXC,zf-CXXC	MBD1	NM_001204142	M3	0.000301908	0.142587	M3	-483
MTHFR	NM_005957	9	0.718028	3.7667	0.000914495	0.033187	649	183	MTHFR,MTHFR	MTHFR	NM_005957	MTHFR	0.235313	0.999372	M1	-466
MBD1	NM_001204143	10	0.55389	2.1616	0.026724	0.375357	514	61	MeCP2_MBD,zf-CXXC,zf-CXXC	MBD1	NM_001204143	M3	0.000369722	0.163452	M3	-453
CAP2	NM_006366	14	0.583744	3.59391	0.0012576	0.0481184	441	136	CAP_N,CAP_C,CARP,CARP	CAP2	NM_006366	CAP_C	0.39292	0.999372	M1	-305
TBC1D7	NM_001258457	6	0.858921	3.6567	0.00121408	0.0420352	233	26	RabGAP-TBC	TBC1D7	NM_001258457	129 - 205	0.0342305	0.810174	M2	-207
RPL22	NM_000983	60	0.9	12.8757	0	0	14	15		RPL22	NM_000983	Ribosomal_L22e	0.0418293	0.999372	M1	1
RPL14	NM_001034996	12	0.833333	6.0489	0	6.31839e-06	148	149		RPL14	NM_001034996	PTZ00065	0.148542	0.999372	M1	1
MIR205HG	NM_001104548	10	0.8	4.55652	0	0.00402111	83	84								1
RPL14	NM_003973	12	0.833333	5.91626	0	1.24685e-05	148	149		RPL14	NM_003973	PTZ00065	0.148542	0.999372	M1	1
MFGE8	NM_005928	4	1	3.71248	0	0.0373069	169	170	FA58C,FA58C	MFGE8	NM_005928	FA58C	0.00645464	0.843719	M1	1
ORAI1	NM_032790	11	0.727273	4.44272	0	0.00549396	42	43		ORAI1	NM_032790	Orai-1	0.23042	0.999372	M1	1
BCL6B	NM_181844	15	0.666667	5.235	0	0.000292348	233	234		BCL6B	NM_181844	M3	0.360518	0.842718	M3	1
LSR	NM_001260490	13	0.615385	3.90818	0.000554426	0.0242515	409	411								2
KRAS	NM_004985	51	0.882353	13.9451	0	0	11	13	H_N_K_Ras_like	KRAS	NM_004985	H_N_K_Ras_like	0.178299	0.999372	M1	2
IK	NM_006083	14	0.714286	5.4938	0	9.68574e-05	88	90		IK	NM_006083	M3	0.0812979	0.771257	M3	2
KRAS	NM_033360	52	0.865385	14.1423	0	0	11	13	COG1100,H_N_K_Ras_like	KRAS	NM_033360	H_N_K_Ras_like	0.398468	0.999372	M1	2
LSR	NM_205835	13	0.615385	3.89582	0.000172087	0.0248051	449	451								2
ZNF384	NM_001039920	8	0.741247	3.58724	0.00130124	0.0482537	392	398		ZNF384	NM_001039920	243 - 270	0.477823	0.833814	M2	6
ZNF384	NM_001135734	8	0.743019	3.66155	0.00103968	0.0415673	508	514		ZNF384	NM_001135734	359 - 386	0.52732	0.852332	M2	6
IL1RAP	NM_001167930	4	0.983051	3.58465	0	0.0484396	149	157	PHA02826,Ig	IL1RAP	NM_001167930	Ig	0.522644	0.999372	M1	8
ABI1	NM_001012750	5	0.985386	4.35482	0	0.00699979	417	426	SH3_Abi1	ABI1	NM_001012750	93 - 171	0.396302	0.810217	M2	9
ABI1	NM_001012751	5	0.984444	4.29346	0	0.00781646	388	397	SH3_Abi1	ABI1	NM_001012751	93 - 171	0.380049	0.810174	M2	9
ABI1	NM_001012752	5	0.985232	4.18829	0	0.0104909	412	421	SH3_Abi1	ABI1	NM_001012752	93 - 166	0.410407	0.81367	M2	9
ABI1	NM_001178116	5	0.98583	4.38173	0	0.0065944	432	441	SH3_Abi1	ABI1	NM_001178116	110 - 188	0.404234	0.811469	M2	9
ABI1	NM_001178119	5	0.985356	4.26267	0.00020829	0.00840186	416	425	SH3_Abi1	ABI1	NM_001178119	93 - 171	0.395763	0.810217	M2	9
ABI1	NM_001178120	5	0.98441	4.24041	0	0.00907382	387	396	SH3_Abi1	ABI1	NM_001178120	93 - 171	0.379466	0.810174	M2	9
ABI1	NM_001178121	5	0.984234	4.33982	0	0.00734397	382	391	SH3_Abi1	ABI1	NM_001178121	93 - 166	0.393621	0.810217	M2	9
ABI1	NM_001178122	5	0.983333	4.31777	0	0.00773417	358	367	SH3_Abi1	ABI1	NM_001178122	93 - 171	0.361816	0.810174	M2	9
ABI1	NM_001178123	5	0.982097	4.29301	0	0.00781646	329	338	SH3_Abi1	ABI1	NM_001178123	93 - 171	0.342627	0.810174	M2	9
ABI1	NM_001178124	5	0.981865	4.37037	0	0.0067361	324	333	SH3_Abi1	ABI1	NM_001178124	93 - 166	0.356775	0.810174	M2	9
ABI1	NM_001178125	5	0.978593	4.27007	0	0.00824257	265	274	SH3_Abi1	ABI1	NM_001178125	SH3_Abi1	0.958203	0.999372	M1	9
ABI1	NM_005470	5	0.986166	4.4046	0	0.00616694	444	453	SH3_Abi1	ABI1	NM_005470	93 - 171	0.410364	0.81367	M2	9
CARD10	NM_014550	11	0.808445	5.76839	0	2.62486e-05	271	284		CARD10	NM_014550	M3	0.206298	0.816561	M3	13
CTNNB1	NM_001098209	80	0.828302	20.5891	0	0	31	45		CTNNB1	NM_001098209	M3	0.000157819	0.0882394	M3	14
CTNNB1	NM_001098210	80	0.828302	20.4536	0	0	31	45		CTNNB1	NM_001098210	M3	0.000157819	0.0882394	M3	14
LIMCH1	NM_001112719	26	0.486486	4.54362	0	0.00417835	253	267		LIMCH1	NM_001112719	LIM	0.718535	0.999372	M1	14
LIMCH1	NM_001112720	26	0.486301	4.51103	0.000449388	0.00450969	241	255		LIMCH1	NM_001112720	LIM	0.710633	0.999372	M1	14
LIMCH1	NM_001289124	27	0.468074	4.39286	0.000219756	0.00638463	236	250								14
CTNNB1	NM_001904	80	0.828302	20.2232	0	0	31	45		CTNNB1	NM_001904	M3	0.000157819	0.0882394	M3	14
RDX	NM_001260496	5	0.923858	3.68114	0.00049975	0.040168	58	76	B41,FERM_M	RDX	NM_001260496	B41	0.0914385	0.999372	M1	18
YY1	NM_003403	6	0.93932	4.52989	0	0.00429383	68	95		YY1	NM_003403	279 - 407	1	1	M2	27
PTEN	NM_000314	331	0.249165	4.21984	0.000496155	0.00964104	122	150	PTPc	PTEN	NM_000314	16 - 349	1.91782e-05	0.0968158	M2	28
COPS4	NM_016129	8	0.794799	4.12359	0.000246245	0.0127951	308	337	PCI	COPS4	NM_016129	PCI	0.00516341	0.841242	M1	29
CEP41	NM_001257158	5	0.912162	3.76305	0	0.0334074	99	130		CEP41	NM_001257158	170 - 253	0.0704637	0.810174	M2	31
CEP41	NM_001257159	5	0.907143	3.74044	0.000350754	0.0354911	83	114		CEP41	NM_001257159	154 - 237	0.0616697	0.810174	M2	31
MBD1	NM_001204141	11	0.471978	1.44205	0.0839358	0.613459	16	61	MeCP2_MBD	MBD1	NM_001204141	M3	6.93134e-05	0.0679783	M3	45
MBD1	NM_015844	10	0.524214	1.84299	0.046986	0.482595	16	61	MeCP2_MBD	MBD1	NM_015844	M3	0.000307525	0.142587	M3	45
MBD1	NM_015847	11	0.4705	1.43098	0.0906312	0.616882	16	61	MeCP2_MBD	MBD1	NM_015847	M3	8.12947e-05	0.0679783	M3	45
MBD1	NM_001204136	12	0.436434	1.26445	0.111891	0.676539	16	61	MeCP2_MBD	MBD1	NM_001204136	M3	6.14755e-05	0.0679783	M3	45
MBD1	NM_001204139	12	0.431092	1.1664	0.129731	0.711411	16	61	MeCP2_MBD	MBD1	NM_001204139	M3	0.00012678	0.0821834	M3	45
MBD1	NM_015846	12	0.431092	1.16016	0.127086	0.712772	16	61	MeCP2_MBD	MBD1	NM_015846	M3	0.00012678	0.0821834	M3	45
MBD1	NM_001204137	12	0.433871	1.24045	0.109983	0.686433	16	61	MeCP2_MBD	MBD1	NM_001204137	M3	7.28084e-05	0.0679783	M3	45
MBD1	NM_001204138	12	0.433764	1.20628	0.123828	0.696407	16	61	MeCP2_MBD	MBD1	NM_001204138	M3	7.38707e-05	0.0679783	M3	45
MBD1	NM_001204151	11	0.467656	1.41299	0.0956911	0.622678	16	61	MeCP2_MBD	MBD1	NM_001204151	M3	2.36116e-05	0.0408052	M3	45
MBD1	NM_015845	11	0.474397	1.47384	0.081556	0.602655	16	61	MeCP2_MBD	MBD1	NM_015845	M3	1.01143e-05	0.0289583	M3	45
TP53	NM_001126115	75	0.515	8.57169	0	7.55125e-13	104	150	P53	TP53	NM_001126115	P53	4.47673e-07	0.00360048	M1	46
TP53	NM_001126116	74	0.486799	6.98886	0	3.07476e-08	104	150	P53	TP53	NM_001126116	P53	0.00023377	0.352526	M1	46
TP53	NM_001126117	74	0.491345	7.27863	0	5.46969e-09	104	150	P53	TP53	NM_001126117	P53	0.000103648	0.282929	M1	46
TP53	NM_001276697	69	0.557038	8.71701	0	2.25557e-13	77	123								46
TP53	NM_001276698	68	0.520452	7.03327	0	2.41333e-08	77	123								46
TP53	NM_001276699	68	0.526395	7.1768	0	1.01229e-08	77	123								46
FAM122A	NM_138333	7	0.833922	4.00045	0	0.0181305	185	236								51
NFE2L2	NM_001145412	14	0.699358	5.37521	0	0.00016044	9	66		NFE2L2	NM_001145412	BRLZ	0.729158	0.999372	M1	57
NFE2L2	NM_001145413	14	0.698302	5.31244	0	0.000207043	9	66		NFE2L2	NM_001145413	BRLZ	0.734348	0.999372	M1	57
NFE2L2	NM_006164	14	0.701681	5.31868	0	0.000205635	25	82		NFE2L2	NM_006164	BRLZ	0.717688	0.999372	M1	57
CCND1	NM_053056	18	0.708038	6.27814	0	1.8463e-06	231	293	Cyclin_C	CCND1	NM_053056	M3	0.0154692	0.683274	M3	62
NFYA	NM_002505	8	0.829412	4.52134	0	0.00438418	273	338	CBF	NFYA	NM_002505	CBF	4.86317e-05	0.234677	M1	65
ING1	NM_005537	12	0.692897	4.46245	0.000236911	0.00513809	313	378	PHD	ING1	NM_005537	PHD	0.312174	0.999372	M1	65
NFYA	NM_021705	8	0.813505	4.30891	0.000628733	0.00776284	244	309	CBF	NFYA	NM_021705	CBF	8.35176e-05	0.282929	M1	65
RPS6KA2	NM_001006932	14	0.629121	4.36101	0.000404804	0.00690996	592	663	S_TKc,PKc_like	RPS6KA2	NM_001006932	PKc_like	0.00011482	0.282929	M1	71
C12orf4	NM_020374	19	0.51262	3.69332	0.00108676	0.0389577	301	372	DUF2362	C12orf4	NM_020374	DUF2362	0.702024	0.999372	M1	71
RPS6KA2	NM_021135	14	0.628175	4.3216	0.000136407	0.00771575	584	655	S_TKc,PKc_like	RPS6KA2	NM_021135	PKc_like	0.000128988	0.282929	M1	71
ZNF263	NM_005741	15	0.629321	4.6039	0.000146391	0.00357178	509	585	COG5048,zf-H2C2_2,zf-C2H2	ZNF263	NM_005741	435 - 682	0.00208537	0.810174	M2	76
TP53	NM_001276695	80	0.506507	8.84668	0	1.18149e-13	165	243								78
TP53	NM_001276696	80	0.502576	8.85423	0	1.18149e-13	165	243								78
DDX5	NM_004396	8	0.741776	3.62289	0.00048852	0.0438675	454	540	P68HR	DDX5	NM_004396	96 - 444	0.0310854	0.810174	M2	86
WDR13	NM_001166426	7	0.792746	3.63839	0.00127194	0.04357	32	119	WD40,COG2319	WDR13	NM_001166426	COG2319	0.00616187	0.841242	M1	87
SPOP	NM_001007226	24	0.514706	4.33605	0	0.00736986	44	140	MATH_SPOP	SPOP	NM_001007226	MATH_SPOP	0.00350533	0.820629	M1	96
SPOP	NM_001007227	24	0.514706	4.47754	0.000267308	0.00496242	44	140	MATH_SPOP	SPOP	NM_001007227	MATH_SPOP	0.00350533	0.820629	M1	96
SPOP	NM_001007228	24	0.514706	4.58134	0	0.00374056	44	140	MATH_SPOP	SPOP	NM_001007228	MATH_SPOP	0.00350533	0.820629	M1	96
SPOP	NM_001007229	24	0.514706	4.42968	0	0.00570516	44	140	MATH_SPOP	SPOP	NM_001007229	MATH_SPOP	0.00350533	0.820629	M1	96
SPOP	NM_001007230	24	0.514706	4.47862	0	0.00496242	44	140	MATH_SPOP	SPOP	NM_001007230	MATH_SPOP	0.00350533	0.820629	M1	96
SPOP	NM_003563	24	0.514706	4.30991	0	0.00776284	44	140	MATH_SPOP	SPOP	NM_003563	MATH_SPOP	0.00350533	0.820629	M1	96
C16orf62	NM_020314	10	0.687824	3.8639	0.000570288	0.026469	146	270								124
PML	NM_033239	7	0.848117	4.18062	0	0.0107065	451	582	DUF3583	PML	NM_033239	DUF3583	0.137659	0.999372	M1	131
SLC20A1	NM_005415	14	0.665464	4.91324	0	0.0010826	327	460		SLC20A1	NM_005415	M3	0.0991307	0.781782	M3	133
TP53	NM_000546	81	0.582071	11.4543	0	0	140	282	P53	TP53	NM_000546	P53	5.22199e-09	0.000125996	M1	142
TP53	NM_001126112	81	0.582071	11.544	0	0	140	282	P53	TP53	NM_001126112	P53	5.22199e-09	0.000125996	M1	142
TP53	NM_001126113	80	0.547059	10.165	0	0	140	282	P53	TP53	NM_001126113	P53	1.29394e-07	0.00179596	M1	142
TP53	NM_001126114	80	0.541196	10.0019	0	0	140	282	P53	TP53	NM_001126114	P53	2.06607e-07	0.00199401	M1	142
TP53	NM_001126118	81	0.543841	10.3602	0	0	101	243	P53	TP53	NM_001126118	P53	1.48869e-07	0.00179596	M1	142
TP53	NM_001276760	81	0.543841	10.4555	0	0	101	243								142
TP53	NM_001276761	81	0.543841	10.0175	0	0	101	243								142
PIK3R1	NM_001242466	169	0.464869	10.6748	0	0	78	229		PIK3R1	NM_001242466	M3	1.04666e-05	0.0289583	M3	151
PIK3R1	NM_181504	177	0.511199	13.3717	0	0	171	322		PIK3R1	NM_181504	M3	0.000478326	0.193467	M3	151
PIK3R1	NM_181524	178	0.483378	12.0795	0	0	141	292		PIK3R1	NM_181524	M3	6.33339e-05	0.0679783	M3	151
PPP2R1A	NM_014225	29	0.615996	7.43523	0	2.04846e-09	104	258	HEAT,HEAT_EZ,HEAT_2	PPP2R1A	NM_014225	166 - 302	0.000484889	0.710173	M2	154
UBE3A	NM_000462	17	0.530301	3.62567	0.001257	0.0437513	358	519		UBE3A	NM_000462	HECTc	0.0171301	0.999372	M1	161
UBE3A	NM_130838	16	0.569809	4.04637	0.000352071	0.0161735	335	496		UBE3A	NM_130838	HECTc	0.0213339	0.999372	M1	161
UBE3A	NM_130839	17	0.529686	3.66251	0.00171999	0.0415673	355	516		UBE3A	NM_130839	HECTc	0.0166677	0.999372	M1	161
LIMK2	NM_001031801	14	0.626032	4.20386	0.000728757	0.010064	178	343	PDZ_signaling,STYKc,PKc	LIMK2	NM_001031801	46 - 104	0.157833	0.810174	M2	165
LIMK2	NM_005569	13	0.674669	4.64428	0.000156715	0.00311667	199	364	PDZ_signaling,STYKc,PKc_like	LIMK2	NM_005569	67 - 125	0.161865	0.810174	M2	165
LIMK2	NM_016733	13	0.666075	4.57049	0	0.00385307	178	343	PDZ_signaling,STYKc,PKc_like	LIMK2	NM_016733	46 - 104	0.154488	0.810174	M2	165
CSTF3	NM_001326	10	0.672277	3.62975	0.00167341	0.0437513	98	268	RNA14	CSTF3	NM_001326	RNA14	0.0999439	0.999372	M1	170
MIER1	NM_001077701	7	0.665347	2.3698	0.019918	0.303748	150	326	ELM2,SANT,SANT_MTA3_like	MIER1	NM_001077701	M3	0.0001568	0.0882394	M3	176
MIER1	NM_001077704	7	0.603286	1.72207	0.0544909	0.526021	150	326	ELM2,SANT,SANT_MTA3_like	MIER1	NM_001077704	M3	0.000436606	0.180432	M3	176
MIER1	NM_001077700	7	0.697133	2.69357	0.00867103	0.228394	203	379	ELM2,SANT,SANT_MTA3_like	MIER1	NM_001077700	M3	8.58222e-05	0.0679783	M3	176
MIER1	NM_001077703	7	0.647182	2.1901	0.0257149	0.367044	203	379	ELM2,SANT,SANT_MTA3_like	MIER1	NM_001077703	M3	0.000215646	0.112199	M3	176
MIER1	NM_001077702	7	0.61851	1.85919	0.0433237	0.474937	167	343	ELM2,SANT,SANT_MTA3_like	MIER1	NM_001077702	M3	0.000345119	0.156208	M3	176
MIER1	NM_001146110	7	0.676245	2.50033	0.01323	0.273884	167	343	ELM2,SANT,SANT_MTA3_like	MIER1	NM_001146110	M3	0.000128402	0.0821834	M3	176
MIER1	NM_001146111	7	0.634989	2.03781	0.0338226	0.4197	167	343	ELM2,SANT,SANT_MTA3_like	MIER1	NM_001146111	M3	0.000264604	0.128977	M3	176
MIER1	NM_001146112	7	0.646444	2.20181	0.0232942	0.362563	123	299	ELM2,SANT,SANT_MTA3_like	MIER1	NM_001146112	M3	0.000218378	0.112199	M3	176
MIER1	NM_020948	7	0.676245	2.49995	0.016254	0.273884	167	343	ELM2,SANT,SANT_MTA3_like	MIER1	NM_020948	M3	0.000128402	0.0821834	M3	176
ORC1	NM_001190819	10	0.697872	3.94165	0.000350426	0.021972	314	494		ORC1	NM_001190819	M3	0.0224921	0.701121	M3	180
ORC1	NM_001190818	10	0.693184	3.92457	0.000696783	0.0230275	314	499		ORC1	NM_001190818	M3	0.0233614	0.701121	M3	185
ORC1	NM_004153	10	0.693184	3.90233	0.000580653	0.0245867	314	499		ORC1	NM_004153	M3	0.0233614	0.701121	M3	185
OLFML2A	NM_182487	11	0.720497	4.58715	0	0.00370901	358	546	OLF	OLFML2A	NM_182487	OLF	0.0202172	0.999372	M1	188
LSR	NM_001260489	13	0.619706	3.93814	0.000476872	0.0220871	305	499								194
LSR	NM_015925	13	0.61859	3.80581	0.00095223	0.0302313	305	500								195
LSR	NM_205834	13	0.627587	4.03663	0.000154059	0.0164997	324	519								195
NHSL1	NM_001144060	17	0.528968	3.73087	0.000747151	0.0356819	927	1123								196
PIK3R1	NM_181523	182	0.624942	20.2432	0	0	396	592	SH2_nSH2_p85_like	PIK3R1	NM_181523	M3	1.56512e-08	0.000297529	M3	196
ZBTB47	NM_145166	8	0.73613	3.63006	0.00107081	0.0437513	456	659	zf-H2C2_2,zf-H2C2_2,zf-H2C2_2,COG5048,zf-H2C2_2	ZBTB47	NM_145166	zf-H2C2_2	0.0274988	0.999372	M1	203
LCMT2	NM_014793	9	0.701625	3.62759	0.00160326	0.0437513	266	477		LCMT2	NM_014793	M3	0.00747657	0.616469	M3	211
MBD1	NM_001204140	10	0.536042	2.0092	0.0358823	0.426437	16	229	MeCP2_MBD,zf-CXXC,zf-CXXC	MBD1	NM_001204140	M3	0.000185001	0.100482	M3	213
MBD1	NM_002384	9	0.584677	2.30937	0.019678	0.321778	16	229	MeCP2_MBD,zf-CXXC,zf-CXXC	MBD1	NM_002384	M3	4.22135e-05	0.0617291	M3	213
TRIM33	NM_033020	16	0.553473	3.79577	0.000990902	0.0309972	864	1091	PHD,Bromo_tif1_like	TRIM33	NM_033020	Bromo_tif1_like	0.0178947	0.999372	M1	227
LIMCH1	NM_001112717	27	0.492571	4.86335	0	0.00130077	407	635		LIMCH1	NM_001112717	29 - 138	0.0689008	0.810174	M2	228
LIMCH1	NM_001112718	27	0.492368	4.89326	0	0.00116102	407	635		LIMCH1	NM_001112718	29 - 138	0.0687616	0.810174	M2	228
LIMCH1	NM_001289122	27	0.494975	4.91964	0	0.00107249	395	623								228
LIMCH1	NM_014988	27	0.497711	5.09406	9.23276e-05	0.000528066	407	635		LIMCH1	NM_014988	29 - 138	0.0725282	0.810174	M2	228
TRIM33	NM_015906	16	0.541179	3.62515	0.00186319	0.0437513	864	1108	PHD,Bromo_tif1_like	TRIM33	NM_015906	Bromo_tif1_like	0.0311707	0.999372	M1	244
PARP9	NM_001146102	12	0.634006	3.88588	0.000936658	0.02516	523	772	TCCD_inducible_PARP_like	PARP9	NM_001146102	317 - 453	0.040505	0.810174	M2	249
PARP9	NM_001146103	12	0.621747	3.70259	0.00122085	0.0382607	488	737	TCCD_inducible_PARP_like	PARP9	NM_001146103	282 - 418	0.0360786	0.810174	M2	249
PARP9	NM_001146104	12	0.621747	3.67179	0.00122085	0.0410198	488	737	TCCD_inducible_PARP_like	PARP9	NM_001146104	282 - 418	0.0360786	0.810174	M2	249
PARP9	NM_001146105	12	0.621747	3.6746	0.00146502	0.0408507	488	737	TCCD_inducible_PARP_like	PARP9	NM_001146105	282 - 418	0.0360786	0.810174	M2	249
PARP9	NM_031458	12	0.634006	3.85176	0.000585412	0.0274507	523	772	TCCD_inducible_PARP_like	PARP9	NM_031458	317 - 453	0.040505	0.810174	M2	249
RNF40	NM_001207033	12	0.629508	3.78993	0.00039996	0.031168	678	972	zf-C3HC4_2,RING	RNF40	NM_001207033	zf-C3HC4_2	0.589514	0.999372	M1	294
RNF40	NM_001207034	11	0.680135	4.13986	0.000221951	0.0122869	578	873	zf-C3HC4_2,RING	RNF40	NM_001207034	zf-C3HC4_2	0.600708	0.999372	M1	295
RNF40	NM_001286572	12	0.628788	3.82715	0.000799121	0.0284003	678	973								295
RNF40	NM_014771	12	0.628788	3.82922	0.000599341	0.0283774	678	973	zf-C3HC4_2,RING	RNF40	NM_014771	RING	0.589007	0.999372	M1	295
RERE	NM_001042681	19	0.539168	4.31536	0.000191559	0.00773417	391	710	SANT_MTA3_like,SANT,ZnF_GATA	RERE	NM_001042681	102 - 338	0.0147498	0.810174	M2	319
RERE	NM_012102	19	0.539168	4.28902	0.000191559	0.00781646	391	710	SANT_MTA3_like,SANT,ZnF_GATA	RERE	NM_012102	102 - 338	0.0147498	0.810174	M2	319
CASKIN1	NM_020764	9	0.752461	4.30073	0	0.00778632	195	556	ANK,Ank_2,SH3_Caskin1,SAM,SAM_caskin1,2_repeat1,SAM_caskin1,2_repeat2,SAM_2	CASKIN1	NM_020764	Ank_2	0.00189772	0.820629	M1	361
EVPL	NM_001988	15	0.554125	3.66487	0.00103291	0.0415673	1165	1536		EVPL	NM_001988	242 - 358	0.213622	0.810174	M2	371
POLE	NM_006231	47	0.385219	5.1199	0	0.000478801	24	465	DNA_pol_B_exo1,DNA_polB_epsilon_exo	POLE	NM_006231	DNA_polB_epsilon_exo	2.01082e-06	0.0121293	M1	441
MKI67	NM_001145966	63	0.284978	3.70014	0.00134664	0.0382688	963	1434	K167R,K167R,K167R,K167R,K167R	MKI67	NM_001145966	K167R	0.00254526	0.820629	M1	471
KIF21A	NM_001173463	28	0.449283	4.28869	0.000610836	0.00781646	132	692	KISc_KIF4,KISc,Prefoldin,FliJ	KIF21A	NM_001173463	KISc_KIF4	0.0961403	0.999372	M1	560
KIF21A	NM_001173465	28	0.445915	4.21068	0.00018506	0.00989441	132	692	KISc_KIF4,KISc,Prefoldin,FliJ	KIF21A	NM_001173465	KISc_KIF4	0.101078	0.999372	M1	560
KIF21A	NM_017641	28	0.454212	4.37391	0.000481609	0.00672174	132	692	KISc_KIF4,KISc,Prefoldin,FliJ	KIF21A	NM_017641	KISc_KIF4	0.0892246	0.999372	M1	560
KIF21A	NM_001173464	28	0.448949	4.27319	0.000477869	0.00822337	132	705	KISc_KIF4,KISc,Prefoldin,FliJ	KIF21A	NM_001173464	KISc_KIF4	0.0857089	0.999372	M1	573
CHD4	NM_001273	44	0.360923	4.22505	0.000156896	0.0095384	713	1338	SNF2_N,DEXDc,HELICc,DUF1087	CHD4	NM_001273	SNF2_N	0.0286924	0.999372	M1	625
TAF1	NM_001286074	58	0.314272	4.10761	0.000738747	0.013402	499	1257								758
TAF1	NM_004606	58	0.313846	4.10546	0.00031694	0.013402	499	1257	DUF3591	TAF1	NM_004606	1528 - 1640	0.0117585	0.810174	M2	758
ARID1A	NM_139135	136	0.234414	4.95465	4.83536e-05	0.000935353	1275	2052	DUF3518	ARID1A	NM_139135	DUF3518	0.146131	0.999372	M1	777
CRYBG3	NM_153605	23	0.66825	7.47501	0	1.63873e-09	1963	2963	Crystall,Crystall,Crystall,Crystall,Crystall,Crystall,RICIN,Ricin_B_lectin	CRYBG3	NM_153605	M3	0.00269359	0.432851	M3	1000
NBEA	NM_015678	62	0.295753	3.97797	0.000882523	0.0195406	1533	2770	DUF1088,Neurobeachin,Beach,WD40,COG2319	NBEA	NM_015678	M3	0.00589748	0.60361	M3	1237
